# Supplementary material for: Thermal acclimation of photosynthetic activity and RuBisCO content in two hybrid poplar clones
Source: PLoS One. 2019 Feb 11;14(2):e0206021. doi: 10.1371/journal.pone.0206021 (PMC6370183; doi:10.1371/journal.pone.0206021)
Supplement: S1 File — (TXT) [file pone.0206021.s002.txt]

Clone	G_T	N level	Bloc	Ci	Photo	Cond	PhiPS2	Rd	Tleaf	PARi	A400
MxB	T23	LN	Rep1	331.1034629	2.706588832	0.2974	0.056	1.307	10	802	3.615074935
MxB	T23	LN	Rep1	283.0327131	2.587022926	0.3055	0.056	1.307	10	802
MxB	T23	LN	Rep1	187.1533179	1.983491089	0.3092	0.056	1.307	10	802
MxB	T23	LN	Rep1	139.7776482	1.508619499	0.3127	0.056	1.307	10	802
MxB	T23	LN	Rep1	94.63341959	0.71443842	0.3085	0.056	1.307	10	802
MxB	T23	LN	Rep1	59.08796196	-0.128705129	0.3092	0.056	1.307	10	802
MxB	T23	LN	Rep1	376.0799688		0.3081	0.056	1.307	10	802	3.615074935
MxB	T23	LN	Rep1	477.8227976	3.125098241	0.3097	0.056	1.307	10	802
MxB	T23	LN	Rep1	578.4571526		0.3122	0.056	1.307	10	802
MxB	T23	LN	Rep1	674.6284896	3.526789988	0.3094	0.056	1.307	10	802
MxB	T23	LN	Rep1	774.5358733	3.526789988	0.3092	0.056	1.307	10	802
MxB	T23	LN	Rep1	872.3267711	3.750409826	0.3104	0.056	1.307	10	802
MxB	T23	LN	Rep1	969.9459974	3.829667543	0.3101	0.056	1.307	10	802
MxB	T23	LN	Rep1	1168.708708	3.91573605	0.3092	0.056	1.307	10	802
MxB	T23	LN	Rep1	1365.755651	3.91573605	0.3060	0.056	1.307	10	802
MxB	T23	LN	Rep1	378.6471667	3.031995178	0.2959	0.056	1.307	10	802	3.031995178
MxB	T23	LN	Rep1	341.0536325	5.654783811	0.1903	0.115	1.307	20	802	5.654783811
MxB	T23	LN	Rep1	342.7891052	5.704552488	0.1923	0.114	1.307	20	802	5.704552488
MxB	T23	LN	Rep1	340.6598768	5.923376242	0.1972	0.114	1.307	20	801	5.923376242
MxB	T23	LN	Rep1	341.3999081	5.879158887	0.1979	0.114	1.307	20	802	5.879158887
MxB	T23	LN	Rep1	295.429845	5.554254741	0.1998	0.114	1.307	20	802
MxB	T23	LN	Rep1	252.3838019	5.12071064	0.2028	0.114	1.307	20	802
MxB	T23	LN	Rep1	171.0458343	3.073021083	0.2054	0.114	1.307	20	802
MxB	T23	LN	Rep1	133.1575974	1.825717788	0.2094	0.114	1.307	20	802
MxB	T23	LN	Rep1	94.51474512	0.541167212	0.2138	0.114	1.307	20	802
MxB	T23	LN	Rep1	65.58581909	-0.801510046	0.2157	0.114	1.307	20	802
MxB	T23	LN	Rep1	342.464828	5.795400788	0.2195	0.114	1.307	20	802	6.47504916
MxB	T23	LN	Rep1	444.0241258	6.095400788	0.2229	0.114	1.307	20	802
MxB	T23	LN	Rep1	538.7084358	6.616391154	0.2265	0.114	1.307	20	802
MxB	T23	LN	Rep1	637.8530746	6.651141896	0.2293	0.114	1.307	20	802
MxB	T23	LN	Rep1	734.2768115	7.022876554	0.2319	0.114	1.307	20	802
MxB	T23	LN	Rep1	833.7960319	6.747904613	0.2315	0.114	1.307	20	802
MxB	T23	LN	Rep1	929.9535923	7.245962441	0.2332	0.114	1.307	20	802
MxB	T23	LN	Rep1	1124.704581	7.491016138	0.2329	0.114	1.307	20	802
MxB	T23	LN	Rep1	1319.082817	7.491016138	0.2330	0.114	1.307	20	802
MxB	T23	LN	Rep1	313.978795	7.885534938	0.1730	0.165	1.490	25	798	7.885534938
MxB	T23	LN	Rep1	315.6623569	7.744668348	0.1754	0.165	1.490	25	798	7.744668348
MxB	T23	LN	Rep1	276.4865329	6.736272974	0.1765	0.165	1.490	25	798
MxB	T23	LN	Rep1	240.5369523	5.552872351	0.1797	0.165	1.490	25	798
MxB	T23	LN	Rep1	167.83529	2.894240021	0.1835	0.165	1.490	25	798
MxB	T23	LN	Rep1	132.165993	1.543535777	0.1874	0.165	1.490	25	798
MxB	T23	LN	Rep1	96.3693686	0.133983363	0.1920	0.165	1.490	25	798
MxB	T23	LN	Rep1	67.59569065	-0.916992178	0.1971	0.165	1.490	25	798
MxB	T23	LN	Rep1	329.1250909	7.453240394	0.2039	0.165	1.490	25	798
MxB	T23	LN	Rep1	421.9330678	8.105097508	0.2095	0.165	1.490	25	799
MxB	T23	LN	Rep1	516.193743	8.819405269	0.2165	0.165	1.490	25	799
MxB	T23	LN	Rep1	614.5474409	8.869423227	0.2219	0.165	1.490	25	799
MxB	T23	LN	Rep1	707.4126634	9.527563525	0.2211	0.165	1.490	25	799
MxB	T23	LN	Rep1	804.050765	9.59725315	0.2200	0.165	1.490	25	799
MxB	T23	LN	Rep1	901.9875924	9.70036244	0.2205	0.165	1.490	25	799
MxB	T23	LN	Rep1	1093.860152	9.80036244	0.2208	0.165	1.490	25	799
MxB	T23	LN	Rep1	1285.867933		0.2202	0.165	1.490	25	799
MxB	T23	LN	Rep1	335.3338284	7.706677556	0.2372	0.165	1.490	25	801	7.706677556
MxB	T23	LN	Rep1	321.4660316	7.326707068	0.2031	0.196	1.988	30	800	7.326707068
MxB	T23	LN	Rep1	322.8726818	7.527216031	0.1993	0.196	1.988	30	799
MxB	T23	LN	Rep1	277.7310384	7.309294607	0.2030	0.196	1.988	30	799
MxB	T23	LN	Rep1	244.2987901	5.562112129	0.2062	0.196	1.988	30	799
MxB	T23	LN	Rep1	171.4706134	2.750520152	0.2083	0.196	1.988	30	799
MxB	T23	LN	Rep1	133.1163924	1.513372837	0.2103	0.196	1.988	30	799
MxB	T23	LN	Rep1	97.76391478	-0.17474881	0.2124	0.196	1.988	30	799
MxB	T23	LN	Rep1	68.50397193	-1.335890665	0.2153	0.196	1.988	30	799
MxB	T23	LN	Rep1	329.6342728	7.587270565	0.2214	0.196	1.988	30	799
MxB	T23	LN	Rep1	413.3151701	9.357521582	0.2252	0.196	1.988	30	800
MxB	T23	LN	Rep1	502.4371472	10.3073854	0.2248	0.196	1.988	30	800
MxB	T23	LN	Rep1	594.2674094	10.92702985	0.2250	0.196	1.988	30	799
MxB	T23	LN	Rep1	687.5039447	11.50909439	0.2255	0.196	1.988	30	799
MxB	T23	LN	Rep1	784.6442219	11.46526541	0.2259	0.196	1.988	30	799
MxB	T23	LN	Rep1	881.0672147	11.63449175	0.2270	0.196	1.988	30	800
MxB	T23	LN	Rep1	1072.938743	11.95630873	0.2256	0.196	1.988	30	800
MxB	T23	LN	Rep1	1262.792405	11.95630873	0.2236	0.196	1.988	30	800
MxB	T23	LN	Rep1	314.9438776	6.69381543	0.1601	0.191	2.647	35	801	6.69381543
MxB	T23	LN	Rep1	315.2266479	6.726773266	0.1615	0.191	2.647	35	801	6.726773266
MxB	T23	LN	Rep1	299.4723526	7.048470558	0.1402	0.191	2.647	35	802
MxB	T23	LN	Rep1	297.6643037	7.054417606	0.1370	0.191	2.647	35	801
MxB	T23	LN	Rep1	267.05706	5.679559415	0.1359	0.191	2.647	35	799
MxB	T23	LN	Rep1	235.8109668	4.354498471	0.1398	0.191	2.647	35	798
MxB	T23	LN	Rep1	171.2999335	1.74342184	0.1399	0.191	2.647	35	798
MxB	T23	LN	Rep1	139.8260615	0.352700358	0.1407	0.191	2.647	35	799
MxB	T23	LN	Rep1	107.7560588	-0.980872971	0.1392	0.191	2.647	35	799
MxB	T23	LN	Rep1	81.41625559	-2.038591934	0.1404	0.191	2.647	35	799
MxB	T23	LN	Rep1	308.2397439	6.639887381	0.1426	0.191	2.647	35	800	6.639887381
MxB	T23	LN	Rep1	375.2088268	8.838342601	0.1379	0.191	2.647	35	800
MxB	T23	LN	Rep1	450.2362849	10.01217989	0.1299	0.191	2.647	35	800
MxB	T23	LN	Rep1	525.4611906	11.53671545	0.1280	0.191	2.647	35	800
MxB	T23	LN	Rep1	608.4786835	12.53430897	0.1267	0.191	2.647	35	800
MxB	T23	LN	Rep1	701.8659789	12.6117097	0.1249	0.191	2.647	35	800
MxB	T23	LN	Rep1	790.8775643	13.13366479	0.1244	0.191	2.647	35	800
MxB	T23	LN	Rep1	968.4864455	13.97016886	0.1203	0.191	2.647	35	801
MxB	T23	LN	Rep1	1148.2538	13.97016886	0.1184	0.191	2.647	35	801
MxB	T23	LN	Rep1	344.9871363	3.060756864	0.1321	0.165	3.408	40	802	3.060756864
MxB	T23	LN	Rep1	344.8644165	3.071010306	0.1322	0.165	3.408	40	802	3.071010306
MxB	T23	LN	Rep1	344.8644165	3.071010306	0.1322	0.165	3.408	40	802	3.071010306
MxB	T23	LN	Rep1	346.7325262	2.895704733	0.1315	0.157	3.408	40	801	2.895704733
MxB	T23	LN	Rep2	361.691798	4.19331387	0.2245	0.059	0.681	10	799	4.19331387
MxB	T23	LN	Rep2	362.897418	3.999702031	0.2219	0.059	0.681	10	799	3.999702031
MxB	T23	LN	Rep2	365.0927038		0.2187	0.059	0.681	10	799	3.655215645
MxB	T23	LN	Rep2	362.9404315	3.898296035	0.2161	0.059	0.681	10	799	3.898296035
MxB	T23	LN	Rep2	269.8493067	3.14586778	0.2131	0.059	0.681	10	799
MxB	T23	LN	Rep2	180.2161333	2.04411794	0.2119	0.059	0.681	10	799
MxB	T23	LN	Rep2	97.42872226	0.09707101	0.2112	0.059	0.681	10	799
MxB	T23	LN	Rep2	55.18287422	-0.680641027	0.2091	0.059	0.681	10	799
MxB	T23	LN	Rep2	361.7736839	4.066991378	0.2087	0.059	0.681	10	799	4.066991378
MxB	T23	LN	Rep2	453.0852498	4.396893161	0.2083	0.059	0.681	10	799
MxB	T23	LN	Rep2	546.0865242	4.796893161	0.2020	0.059	0.681	10	799
MxB	T23	LN	Rep2	651.4730198	4.796893161	0.2033	0.059	0.681	10	799
MxB	T23	LN	Rep2	750.8038003	4.893160855	0.1972	0.059	0.681	10	799
MxB	T23	LN	Rep2	937.7118433	4.968931609	0.1795	0.059	0.681	10	799
MxB	T23	LN	Rep2	302.5996206	6.391724656	0.1221	0.125	0.942	20	802	6.391724656
MxB	T23	LN	Rep2	316.3938068	5.916395349	0.1326	0.125	1.559	20	800	5.916395349
MxB	T23	LN	Rep2	233.3649291	5.045761072	0.1435	0.125	0.942	20	800
MxB	T23	LN	Rep2	162.1992144	3.043756436	0.1531	0.125	0.942	20	800
MxB	T23	LN	Rep2	92.09978	0.539811426	0.1624	0.125	0.942	20	800
MxB	T23	LN	Rep2	61.84319405	-1.29137429	0.1707	0.125	0.942	20	800
MxB	T23	LN	Rep2	329.2333756	6.53284955	0.1793	0.125	0.942	20	800	6.53284955
MxB	T23	LN	Rep2	427.0656457	6.793663955	0.1873	0.125	0.942	20	800
MxB	T23	LN	Rep2	525.2051867	6.923768214	0.1915	0.125	0.942	20	800
MxB	T23	LN	Rep2	617.2989041	7.660236029	0.1924	0.125	0.942	20	800
MxB	T23	LN	Rep2	708.2161414	8.388254534	0.1912	0.125	0.942	20	800
MxB	T23	LN	Rep2	803.5129256	8.565447555	0.1888	0.125	0.942	20	800
MxB	T23	LN	Rep2	898.0651471	8.795229511	0.1848	0.125	0.942	20	800
MxB	T23	LN	Rep2	1084.628391	8.795229511	0.1800	0.125	0.942	20	800
MxB	T23	LN	Rep2	1466.96648		0.1736	0.125	0.942	20	800
MxB	T23	LN	Rep2	329.477941		0.1671	0.125	0.942	20	800
MxB	T23	LN	Rep2	281.4261312	7.499110768	0.1165	0.174	1.511	25	800	7.499110768
MxB	T23	LN	Rep2	284.3715556	7.329276556	0.1170	0.174	1.511	25	799	7.329276556
MxB	T23	LN	Rep2	221.542316	5.118268304	0.1215	0.174	1.511	25	798
MxB	T23	LN	Rep2	160.1921331	2.572729691	0.1260	0.174	1.511	25	798
MxB	T23	LN	Rep2	98.58454297	-0.099667334	0.1337	0.174	1.511	25	798
MxB	T23	LN	Rep2	68.10580002	-1.65060503	0.1444	0.174	1.511	25	798
MxB	T23	LN	Rep2	318.4101416		0.1564	0.174	1.511	25	798
MxB	T23	LN	Rep2	399.2593388	8.297100075	0.1620	0.174	1.511	25	798
MxB	T23	LN	Rep2	477.3828412	9.995099257	0.1594	0.174	1.511	25	798
MxB	T23	LN	Rep2	571.1887593	10.1247352	0.1565	0.174	1.511	25	798
MxB	T23	LN	Rep2	663.8698488	10.50763104	0.1558	0.174	1.511	25	801
MxB	T23	LN	Rep2	758.9015318	10.63135021	0.1546	0.174	1.511	25	798
MxB	T23	LN	Rep2	852.3694605	10.85210055	0.1527	0.174	1.511	25	798
MxB	T23	LN	Rep2	1044.856046	10.95124358	0.1514	0.174	1.511	25	801
MxB	T23	LN	Rep2	304.861566	7.781443417	0.1581	0.174	1.511	25	798	7.781443417
MxB	T23	LN	Rep2	284.7124808	6.877615097	0.1129	0.199	2.111	30	800	6.877615097
MxB	T23	LN	Rep2	289.4970109	6.707092031	0.1156	0.199	2.111	30	800	6.707092031
MxB	T23	LN	Rep2	228.8190169	4.729740836	0.1305	0.199	2.111	30	799
MxB	T23	LN	Rep2	166.5913694	2.0182583	0.1279	0.199	2.111	30	799
MxB	T23	LN	Rep2	107.5819204	-0.858566275	0.1310	0.199	2.111	30	799
MxB	T23	LN	Rep2	75.70186701	-2.265971295	0.1405	0.199	2.111	30	799
MxB	T23	LN	Rep2	312.020056	6.677119731	0.1516	0.199	2.111	30	799	6.677119731
MxB	T23	LN	Rep2	374.1496662	9.359557558	0.1447	0.199	2.111	30	799
MxB	T23	LN	Rep2	445.6229801	11.24516281	0.1410	0.199	2.111	30	799
MxB	T23	LN	Rep2	536.6013037	11.61391469	0.1400	0.199	2.111	30	799
MxB	T23	LN	Rep2	621.9985223	12.63396616	0.1415	0.199	2.111	30	799
MxB	T23	LN	Rep2	717.4033712	12.72791751	0.1414	0.199	2.111	30	799
MxB	T23	LN	Rep2	803.9081018	12.91750953	0.1402	0.199	2.111	30	800
MxB	T23	LN	Rep2	1395.165644	12.24220004	0.1376	0.199	2.111	30	799
MxB	T23	LN	Rep2	289.2626661	5.298543088	0.0935	0.190	3.293	35	800	5.298543088
MxB	T23	LN	Rep2	291.2337599	5.752822059	0.1028	0.190	3.293	35	800	5.752822059
MxB	T23	LN	Rep2	291.872667	5.687326483	0.1016	0.190	3.293	35	799	5.687326483
MxB	T23	LN	Rep2	234.2198034	3.409153037	0.1065	0.190	3.293	35	801
MxB	T23	LN	Rep2	172.3306085	1.10880945	0.0990	0.190	3.293	35	799
MxB	T23	LN	Rep2	120.4573915	-1.471029154	0.0971	0.190	3.293	35	799
MxB	T23	LN	Rep2	91.31987549	-2.715958419	0.1027	0.190	3.293	35	800
MxB	T23	LN	Rep2	304.3319018	4.923541464	0.1038	0.190	3.293	35	800	4.923541464
MxB	T23	LN	Rep2	362.4073058	6.899437641	0.0988	0.190	3.293	35	800
MxB	T23	LN	Rep2	417.3137728	9.241396277	0.0976	0.190	3.293	35	800
MxB	T23	LN	Rep2	487.6640305	10.64037842	0.0970	0.190	3.293	35	800
MxB	T23	LN	Rep2	566.6368781	12.32427819	0.1028	0.190	3.293	35	801
MxB	T23	LN	Rep2	644.3971101	12.63022105	0.0966	0.190	3.293	35	800
MxB	T23	LN	Rep2	720.3286759	13.56514631	0.0953	0.190	3.293	35	800
MxB	T23	LN	Rep2	918.5663247	13.7050525	0.0974	0.190	3.293	35	800
MxB	T23	LN	Rep2	1296.051196	14.00860468	0.1015	0.190	3.293	35	799
MxB	T23	LN	Rep2	345.8019224	1.975983744	0.1041	0.140	3.895	40	800	1.975983744
MxB	T23	LN	Rep2	343.3874619	2.499205937	0.1128	0.140	3.895	40	802	2.499205937
MxB	T23	LN	Rep2	341.5556183	2.814815891	0.1169	0.140	3.895	40	800	2.814815891
MxB	T23	LN	Rep3	367	3.506825974	0.2242	0.055	0.478	10	801	3.506825974
MxB	T23	LN	Rep3	367	3.534290008	0.2258	0.055	0.478	10	800	3.534290008
MxB	T23	LN	Rep3	368	3.531469436	0.2325	0.055	0.478	10	801	3.531469436
MxB	T23	LN	Rep3	275	2.790737827	0.2370	0.055	0.478	10	801
MxB	T23	LN	Rep3	181	2.013499241	0.2420	0.055	0.478	10	801
MxB	T23	LN	Rep3	95	0.511315481	0.2465	0.055	0.478	10	801
MxB	T23	LN	Rep3	51	-0.211169378	0.2531	0.055	0.478	10	801
MxB	T23	LN	Rep3	367	3.197627451	0.2594	0.055	0.478	10	801	3.976274511
MxB	T23	LN	Rep3	470	3.566366027	0.2711	0.055	0.478	10	801
MxB	T23	LN	Rep3	572		0.2835	0.055	0.478	10	801
MxB	T23	LN	Rep3	664	4.376221786	0.2941	0.055	0.478	10	801
MxB	T23	LN	Rep3	763	4.412123112	0.3002	0.055	0.478	10	801
MxB	T23	LN	Rep3	863	4.257986461	0.3040	0.055	0.478	10	801
MxB	T23	LN	Rep3	960	4.51810551	0.3058	0.055	0.478	10	801
MxB	T23	LN	Rep3	1154	4.71810551	0.3022	0.055	0.478	10	801
MxB	T23	LN	Rep3	1555	4.71810551	0.2995	0.055	0.478	10	801
MxB	T23	LN	Rep3	321	5.438432457	0.1290	0.122	1.101	20	799	5.438432457
MxB	T23	LN	Rep3	322	5.605794252	0.1353	0.122	1.101	20	799	5.605794252
MxB	T23	LN	Rep3	247	4.315362825	0.1574	0.122	1.101	20	799
MxB	T23	LN	Rep3	171	2.353377884	0.1596	0.122	1.101	20	799
MxB	T23	LN	Rep3	98	0.022916554	0.1648	0.122	1.101	20	799
MxB	T23	LN	Rep3	61	-1.230520219	0.1749	0.122	1.101	20	799
MxB	T23	LN	Rep3	333	6.037282012	0.1844	0.122	1.101	20	799	6.372820117
MxB	T23	LN	Rep3	434	6.368089639	0.1930	0.122	1.101	20	799
MxB	T23	LN	Rep3	523	7.305513803	0.1906	0.122	1.101	20	799
MxB	T23	LN	Rep3	614	7.635437389	0.1780	0.122	1.101	20	799
MxB	T23	LN	Rep3	706	7.616165058	0.1648	0.122	1.101	20	799
MxB	T23	LN	Rep3	795	8.132269532	0.1576	0.122	1.101	20	799
MxB	T23	LN	Rep3	891	8.201182326	0.1541	0.122	1.101	20	799
MxB	T23	LN	Rep3	1080	8.477513594	0.1513	0.122	1.101	20	799
MxB	T23	LN	Rep3	332	5.233988117	0.1488	0.122	1.101	20	799	5.233988117
MxB	T23	LN	Rep3	296	6.221645136	0.1107	0.157	1.545	25	801	6.221645136
MxB	T23	LN	Rep3	303	5.778426033	0.1112	0.157	1.545	25	801
MxB	T23	LN	Rep3	299	6.199613813	0.1143	0.157	1.545	25	801
MxB	T23	LN	Rep3	233	4.20169321	0.1190	0.157	1.545	25	800
MxB	T23	LN	Rep3	165	1.984149932	0.1141	0.157	1.545	25	800
MxB	T23	LN	Rep3	103	-0.398851311	0.1249	0.157	1.545	25	800
MxB	T23	LN	Rep3	71	-1.783889351	0.1350	0.157	1.545	25	800
MxB	T23	LN	Rep3	315	6.312982264	0.1423	0.157	1.545	25	800
MxB	T23	LN	Rep3	395	7.210299255	0.1308	0.157	1.545	25	800
MxB	T23	LN	Rep3	461	8.789267818	0.1192	0.157	1.545	25	800
MxB	T23	LN	Rep3	553	9.211961051	0.1193	0.157	1.545	25	800
MxB	T23	LN	Rep3	641	10.08178675	0.1208	0.157	1.545	25	800
MxB	T23	LN	Rep3	739	9.844701452	0.1189	0.157	1.545	25	800
MxB	T23	LN	Rep3	824	10.34814813	0.1182	0.157	1.545	25	800
MxB	T23	LN	Rep3	1020	10.14362505	0.1139	0.157	1.545	25	800
MxB	T23	LN	Rep3	276	4.991364558	0.0735	0.167	2.439	30	801	4.991364558
MxB	T23	LN	Rep3	277	4.904404884	0.0731	0.167	2.439	30	801
MxB	T23	LN	Rep3	287	4.567268915	0.0750	0.167	2.439	30	801
MxB	T23	LN	Rep3	289	4.489396102	0.0752	0.152	2.439	30	801
MxB	T23	LN	Rep3	222	3.365070153	0.0822	0.152	2.439	30	801
MxB	T23	LN	Rep3	164	1.335927883	0.0766	0.152	2.439	30	801
MxB	T23	LN	Rep3	125	-1.303584191	0.0764	0.152	2.439	30	801
MxB	T23	LN	Rep3	90	-2.083421641	0.0825	0.152	2.439	30	801
MxB	T23	LN	Rep3	285	5.085269226	0.0823	0.152	2.439	30	801
MxB	T23	LN	Rep3	346	6.800725115	0.0807	0.152	2.439	30	801
MxB	T23	LN	Rep3	403	8.894009897	0.0824	0.152	2.439	30	801
MxB	T23	LN	Rep3	482	9.906497461	0.0835	0.152	2.439	30	801
MxB	T23	LN	Rep3	565	10.57635261	0.0836	0.152	2.439	30	801
MxB	T23	LN	Rep3	641	11.0659261	0.0841	0.152	2.439	30	801
MxB	T23	LN	Rep3	738	11.40110725	0.0825	0.152	2.439	30	801
MxB	T23	LN	Rep3	893	11.40110725	0.0816	0.152	2.439	30	801
MxB	T23	LN	Rep3	302	4.640662576	0.0904	0.152	2.439	30	799	4.640662576
MxB	T23	LN	Rep3	305	2.732239042	0.0569	0.134	3.004	35	802	2.732239042
MxB	T23	LN	Rep3	307	2.704708604	0.0576	0.134	3.004	35	800	2.704708604
MxB	T23	LN	Rep3	312	2.533291667	0.0577	0.134	3.004	35	800	2.533291667
MxB	T23	LN	Rep3	327	2.04080408	0.0591	0.126	3.004	35	801	2.04080408
MxB	T23	LN	Rep3	328	2.011682074	0.0599	0.118	3.004	35	801	2.011682074
MxB	T23	LN	Rep3	317	2.758372619	0.0679	0.118	3.004	35	800	2.758372619
MxB	T23	LN	Rep3	250	1.315949677	0.0587	0.118	3.004	35	798
MxB	T23	LN	Rep3	202	-0.343451671	0.0486	0.118	3.004	35	801
MxB	T23	LN	Rep3	153	-1.694338711	0.0476	0.118	3.004	35	801
MxB	T23	LN	Rep3	132	-2.702188409	0.0516	0.118	3.004	35	801
MxB	T23	LN	Rep3	329	1.75010916	0.0535	0.118	3.004	35	801	1.75010916
MxB	T23	LN	Rep3	398	2.694437303	0.0549	0.118	3.004	35	801
MxB	T23	LN	Rep3	453	4.100099247	0.0558	0.118	3.004	35	802
MxB	T23	LN	Rep3	513	5.208812284	0.0543	0.118	3.004	35	802
MxB	T23	LN	Rep3	571	6.110132174	0.0513	0.118	3.004	35	802
MxB	T23	LN	Rep3	640	6.810270348	0.0504	0.118	3.004	35	802
MxB	T23	LN	Rep3	712	7.418915933	0.0494	0.118	3.004	35	802
MxB	T23	LN	Rep3	849	7.418915933	0.0491	0.118	3.004	35	802
MxB	T23	LN	Rep3	314	-1.446540521	0.0718	0.057	4.217	40	799
MxB	T23	LN	Rep3	246	-2.24497571	0.0609	0.057	4.217	40	801
MxB	T23	LN	Rep3	176	-3.369643935	0.0652	0.057	4.217	40	800
MxB	T23	LN	Rep3	119	-3.266727446	0.0733	0.057	4.217	40	801
MxB	T23	LN	Rep3	419	-2.017214714	0.0769	0.057	4.217	40	802	-2.017214714
MxB	T23	LN	Rep3	499	-1.382985598	0.0779	0.057	4.217	40	802
MxB	T23	LN	Rep3	581	-0.823830614	0.0789	0.057	4.217	40	802
MxB	T23	LN	Rep3	669	-0.512806545	0.0797	0.057	4.217	40	802
MxB	T23	LN	Rep3	754	-0.107627026	0.0799	0.057	4.217	40	802
MxB	T23	LN	Rep3	843	0.154455993	0.0802	0.057	4.217	40	802
MxB	T23	LN	Rep3	937	0.135368873	0.0800	0.057	4.217	40	802
MxB	T23	LN	Rep3	1095	2.057522067	0.0822	0.057	4.217	40	798
MxB	T23	LN	Rep3	1466	2.400917162	0.0865	0.057	4.217	40	799
MxB	T23	LN	Rep3	1595	3.389499719	0.0877	0.057	4.217	40	802
MxB	T23	LN	Rep3	421	-2.417241305	0.0864	0.057	4.217	40	799	-2.417241305
MxB	T23	HN	Rep1	131	3.53	0.1918	0.097	0.664	10	802	3.528397762
MxB	T23	HN	Rep1	252	4.59	0.1918	0.097	0.664	10	801	4.585581755
MxB	T23	HN	Rep1	262	4.35	0.1918	0.097	0.664	10	801	4.352384008
MxB	T23	HN	Rep1	263	4.40	0.1918	0.097	0.664	10	802	4.398887271
MxB	T23	HN	Rep1	230	4.38	0.1918	0.097	0.664	10	802
MxB	T23	HN	Rep1	202	4.29	0.1918	0.097	0.664	10	802
MxB	T23	HN	Rep1	140	3.14	0.1918	0.097	0.664	10	802
MxB	T23	HN	Rep1	115	2.19	0.1918	0.097	0.664	10	802
MxB	T23	HN	Rep1	86	1.03	0.1918	0.097	0.664	10	802
MxB	T23	HN	Rep1	60	-0.06	0.1918	0.097	0.664	10	798
MxB	T23	HN	Rep1	551	4.53	0.1918	0.097	0.664	10	798
MxB	T23	HN	Rep1	647	4.90	0.1918	0.097	0.664	10	798
MxB	T23	HN	Rep1	749	4.89	0.1918	0.097	0.664	10	798
MxB	T23	HN	Rep1	847	5.14	0.1918	0.097	0.664	10	798
MxB	T23	HN	Rep1	948	5.17	0.1918	0.097	0.664	10	802
MxB	T23	HN	Rep1	282	9.85	0.1499	0.255	0.964	20	798	9.852314781
MxB	T23	HN	Rep1	282	9.81	0.1502	0.255	0.964	20	798	9.808079234
MxB	T23	HN	Rep1	286	10.07	0.1584	0.255	0.964	20	802	10.06535112
MxB	T23	HN	Rep1	251	9.09	0.1669	0.255	0.964	20	802
MxB	T23	HN	Rep1	219	8.09	0.1791	0.255	0.964	20	798
MxB	T23	HN	Rep1	155	4.87	0.1975	0.255	0.964	20	798
MxB	T23	HN	Rep1	120	3.29	0.2009	0.255	0.964	20	798
MxB	T23	HN	Rep1	85	1.67	0.2064	0.255	0.964	20	798
MxB	T23	HN	Rep1	59	-0.06	0.2082	0.255	0.964	20	798
MxB	T23	HN	Rep1	319	9.35	0.2199	0.255	0.964	20	798	9.34618375
MxB	T23	HN	Rep1	418	9.67	0.2267	0.255	0.964	20	798
MxB	T23	HN	Rep1	512	10.43	0.2319	0.255	0.964	20	798
MxB	T23	HN	Rep1	604	11.31	0.2333	0.255	0.964	20	798
MxB	T23	HN	Rep1	697	12.00	0.2335	0.255	0.964	20	798
MxB	T23	HN	Rep1	788	12.87	0.2304	0.255	0.964	20	798
MxB	T23	HN	Rep1	882	13.10	0.2244	0.255	0.964	20	798
MxB	T23	HN	Rep1	1077	13.22	0.2208	0.255	0.964	20	798
MxB	T23	HN	Rep1	1265	13.76	0.2122	0.255	0.964	20	798
MxB	T23	HN	Rep1	312	9.73	0.2091	0.255	0.964	20	798	9.730891416
MxB	T23	HN	Rep1	275	10.95	0.1534	0.296	1.616	25	799	10.95301934
MxB	T23	HN	Rep1	245	8.60	0.1496	0.296	1.616	25	799
MxB	T23	HN	Rep1	209	7.38	0.1449	0.296	1.616	25	799
MxB	T23	HN	Rep1	149	4.04	0.1501	0.296	1.616	25	799
MxB	T23	HN	Rep1	120	2.53	0.1534	0.296	1.616	25	799
MxB	T23	HN	Rep1	90	0.67	0.1628	0.296	1.616	25	799
MxB	T23	HN	Rep1	66	-0.64	0.1706	0.296	1.616	25	799
MxB	T23	HN	Rep1	290	11.29	0.1903	0.296	1.616	25	799	11.29448023
MxB	T23	HN	Rep1	371	13.54	0.1969	0.296	1.616	25	799
MxB	T23	HN	Rep1	457	15.32	0.2010	0.296	1.616	25	799
MxB	T23	HN	Rep1	545	16.41	0.2014	0.296	1.616	25	799
MxB	T23	HN	Rep1	640	16.73	0.2009	0.296	1.616	25	799
MxB	T23	HN	Rep1	736	17.19	0.2035	0.296	1.616	25	799
MxB	T23	HN	Rep1	828	17.72	0.2020	0.296	1.616	25	799
MxB	T23	HN	Rep1	1014	18.63	0.2003	0.296	1.616	25	799
MxB	T23	HN	Rep1	1210	18.42	0.1986	0.296	1.616	25	799
MxB	T23	HN	Rep1	283	10.70	0.1724	0.333	3.049	30	800	10.69833091
MxB	T23	HN	Rep1	250	8.96	0.1711	0.333	3.049	30	800
MxB	T23	HN	Rep1	215	7.51	0.1642	0.333	3.049	30	800
MxB	T23	HN	Rep1	152	3.96	0.1640	0.333	3.049	30	800
MxB	T23	HN	Rep1	124	2.29	0.1682	0.333	3.049	30	800
MxB	T23	HN	Rep1	95	0.16	0.1759	0.333	3.049	30	800
MxB	T23	HN	Rep1	69	-1.12	0.1874	0.333	3.049	30	800
MxB	T23	HN	Rep1	290	11.64	0.2019	0.333	3.049	30	800
MxB	T23	HN	Rep1	361	14.65	0.2020	0.333	3.049	30	800
MxB	T23	HN	Rep1	437	16.85	0.1997	0.333	3.049	30	800
MxB	T23	HN	Rep1	518	18.33	0.1952	0.333	3.049	30	800
MxB	T23	HN	Rep1	607	18.97	0.1922	0.333	3.049	30	800
MxB	T23	HN	Rep1	694	19.81	0.1891	0.333	3.049	30	800
MxB	T23	HN	Rep1	782	20.54	0.1871	0.333	3.049	30	800
MxB	T23	HN	Rep1	969	21.18	0.1852	0.333	3.049	30	800
MxB	T23	HN	Rep1	1158	21.58	0.1849	0.333	3.049	30	800
MxB	T23	HN	Rep1	286	9.58	0.1646	0.345	4.870	35	800	9.576380525
MxB	T23	HN	Rep1	289	9.65	0.1721	0.345	4.870	35	801	9.645481436
MxB	T23	HN	Rep1	290	9.66	0.1751	0.345	4.870	35	801	9.658257418
MxB	T23	HN	Rep1	248	7.69	0.1511	0.345	4.870	35	800
MxB	T23	HN	Rep1	204	6.62	0.1319	0.345	4.870	35	802
MxB	T23	HN	Rep1	151	3.17	0.1313	0.345	4.870	35	802
MxB	T23	HN	Rep1	127	1.49	0.1397	0.345	4.870	35	798
MxB	T23	HN	Rep1	104	-0.56	0.1504	0.345	4.870	35	799
MxB	T23	HN	Rep1	78	-1.99	0.1650	0.345	4.870	35	800
MxB	T23	HN	Rep1	291	10.27	0.1834	0.345	4.870	35	800
MxB	T23	HN	Rep1	356	13.28	0.1799	0.345	4.870	35	800
MxB	T23	HN	Rep1	424	15.79	0.1738	0.345	4.870	35	800
MxB	T23	HN	Rep1	496	17.85	0.1702	0.345	4.870	35	800
MxB	T23	HN	Rep1	581	19.16	0.1703	0.345	4.870	35	800
MxB	T23	HN	Rep1	665	20.34	0.1697	0.345	4.870	35	800
MxB	T23	HN	Rep1	750	21.38	0.1690	0.345	4.870	35	800
MxB	T23	HN	Rep1	929	22.85	0.1689	0.345	4.870	35	800
MxB	T23	HN	Rep1	1114	23.41	0.1682	0.345	4.870	35	800
MxB	T23	HN	Rep1	243	6.51	0.1278	0.305	3.973	40	801	6.312736336
MxB	T23	HN	Rep1	213	4.13	0.0962	0.305	3.973	40	801
MxB	T23	HN	Rep1	171	0.91	0.0825	0.305	3.973	40	799
MxB	T23	HN	Rep1	153	-0.53	0.0979	0.305	3.973	40	800
MxB	T23	HN	Rep1	120	-1.65	0.1096	0.305	3.973	40	801
MxB	T23	HN	Rep1	95	-2.63	0.1205	0.305	3.973	40	802
MxB	T23	HN	Rep1	301	6.31	0.1259	0.305	3.973	40	798	6.312736336
MxB	T23	HN	Rep1	378	7.81	0.1278	0.305	3.973	40	798
MxB	T23	HN	Rep1	439	10.61	0.1291	0.305	3.973	40	799
MxB	T23	HN	Rep1	517	12.02	0.1296	0.305	3.973	40	799
MxB	T23	HN	Rep1	591	13.93	0.1302	0.305	3.973	40	799
MxB	T23	HN	Rep1	671	14.96	0.1290	0.305	3.973	40	799
MxB	T23	HN	Rep1	757	15.87	0.1290	0.305	3.973	40	799
MxB	T23	HN	Rep1	922	17.66	0.1272	0.305	3.973	40	799
MxB	T23	HN	Rep1	1092	18.18	0.1265	0.305	3.973	40	799
MxB	T23	HN	Rep2	280.1796865	8.539699055	0.1271	0.167	0.800	10	798	8.539699055
MxB	T23	HN	Rep2	276.967376	8.897537534	0.1289	0.167	0.800	10	798	8.897537534
MxB	T23	HN	Rep2	206.4882773	8.354020902	0.1613	0.167	0.800	10	798
MxB	T23	HN	Rep2	144.3776047	5.383255409	0.1771	0.167	0.800	10	798
MxB	T23	HN	Rep2	84.4937314	1.550852583	0.1942	0.167	0.800	10	799
MxB	T23	HN	Rep2	50.73850049	-0.163774204	0.2077	0.167	0.800	10	801
MxB	T23	HN	Rep2	414.731745	10.28464275	0.2376	0.167	0.800	10	799
MxB	T23	HN	Rep2	517.1479206	10.30455398	0.2452	0.167	0.800	10	798
MxB	T23	HN	Rep2	612.446255	10.73848131	0.2451	0.167	0.800	10	801
MxB	T23	HN	Rep2	711.513644	10.65897287	0.2433	0.167	0.800	10	798
MxB	T23	HN	Rep2	804.7569573	11.09929898	0.2360	0.167	0.800	10	799
MxB	T23	HN	Rep2	892.2681139	11.23888406	0.2243	0.167	0.800	10	799
MxB	T23	HN	Rep2	247.5550785	11.96996234	0.1406	0.167	0.800	15	800	11.96996234
MxB	T23	HN	Rep2	247.9888447	12.12561292	0.1431	0.273	0.800	15	800
MxB	T23	HN	Rep2	245.82206	12.09986111	0.1407	0.273	0.800	15	800
MxB	T23	HN	Rep2	208.2612365	11.32236212	0.1032	0.315	1.404	20	799
MxB	T23	HN	Rep2	220.1000226	12.39629375	0.1221	0.315	1.404	20	801	12.39629375
MxB	T23	HN	Rep2	182.0570119	8.963301159	0.1372	0.315	1.404	20	801
MxB	T23	HN	Rep2	131.4548363	5.674007707	0.1518	0.315	1.404	20	801
MxB	T23	HN	Rep2	82.65389844	1.455987727	0.1673	0.315	1.404	20	801
MxB	T23	HN	Rep2	58.52387765	-1.014987093	0.1836	0.315	1.404	20	801
MxB	T23	HN	Rep2	277.2259765	12.91711695	0.1980	0.315	1.404	20	801	12.91711695
MxB	T23	HN	Rep2	354.1658956	16.05561117	0.2084	0.315	1.404	20	801
MxB	T23	HN	Rep2	439.2320493	17.39332818	0.2064	0.315	1.404	20	801
MxB	T23	HN	Rep2	512.5858378	19.46709599	0.1972	0.315	1.404	20	801
MxB	T23	HN	Rep2	590.3798391	20.83779983	0.1878	0.315	1.404	20	801
MxB	T23	HN	Rep2	665.7051993	21.46570571	0.1808	0.315	1.404	20	801
MxB	T23	HN	Rep2	761.6626936	22.01177897	0.1755	0.315	1.404	20	801
MxB	T23	HN	Rep2	954.2961676	21.886984	0.1716	0.315	1.404	20	801
MxB	T23	HN	Rep2	1335.837922	22.51440232	0.1692	0.315	1.404	20	801
MxB	T23	HN	Rep2	227.5431658	12.95265781	0.1353	0.363	1.860	25	802	12.95265781
MxB	T23	HN	Rep2	226.3456485	13.48410557	0.1400	0.363	1.860	25	801	13.48410557
MxB	T23	HN	Rep2	186.6899263	8.857989942	0.1432	0.363	1.860	25	802
MxB	T23	HN	Rep2	127.4189394	5.831451744	0.1482	0.363	1.860	25	802
MxB	T23	HN	Rep2	87.69950867	0.8997554	0.1612	0.363	1.860	25	802
MxB	T23	HN	Rep2	62.22582062	-1.3872348	0.1773	0.363	1.860	25	802
MxB	T23	HN	Rep2	252.845326	15.15862818	0.1925	0.363	1.860	25	802
MxB	T23	HN	Rep2	321.4810228	19.00650821	0.2001	0.363	1.860	25	802
MxB	T23	HN	Rep2	404.0412078	21.00409819	0.2029	0.363	1.860	25	802
MxB	T23	HN	Rep2	474.6354207	24.28955032	0.2044	0.363	1.860	25	802
MxB	T23	HN	Rep2	560.5692636	25.79276464	0.2058	0.363	1.860	25	802
MxB	T23	HN	Rep2	655.5589818	26.22708568	0.2075	0.363	1.860	25	802
MxB	T23	HN	Rep2	751.993805	26.29935883	0.2076	0.363	1.860	25	802
MxB	T23	HN	Rep2	933.308646	27.94163025	0.2074	0.363	1.860	25	802
MxB	T23	HN	Rep2	1325.158452	27.47166039	0.2061	0.363	1.860	25	802
MxB	T23	HN	Rep2	240.4680619	12.82331499	0.1593	0.395	2.176	30	799	12.82331499
MxB	T23	HN	Rep2	239.982669	14.27695018	0.1663	0.395	2.176	30	799
MxB	T23	HN	Rep2	191.4894741	9.701595287	0.1694	0.395	2.176	30	799
MxB	T23	HN	Rep2	138.4889296	5.431179451	0.1695	0.395	2.176	30	799
MxB	T23	HN	Rep2	92.17813188	0.482450907	0.1724	0.395	2.176	30	798
MxB	T23	HN	Rep2	68.23324778	-2.093805336	0.1808	0.395	2.176	30	798
MxB	T23	HN	Rep2	248.3705153	14.68586282	0.1837	0.395	2.176	30	799
MxB	T23	HN	Rep2	302.1633787	18.87553254	0.1800	0.395	2.176	30	799
MxB	T23	HN	Rep2	367.0812735	21.84039469	0.1772	0.395	2.176	30	799
MxB	T23	HN	Rep2	432.100645	24.61960358	0.1737	0.395	2.176	30	799
MxB	T23	HN	Rep2	504.976373	26.45652467	0.1701	0.395	2.176	30	799
MxB	T23	HN	Rep2	579.8814156	28.06516284	0.1665	0.395	2.176	30	799
MxB	T23	HN	Rep2	659.1338464	29.32207892	0.1639	0.395	2.176	30	799
MxB	T23	HN	Rep2	835.0058897	30.4687333	0.1608	0.395	2.176	30	799
MxB	T23	HN	Rep2	1188.217845	32.97849044	0.1581	0.395	2.176	30	799
MxB	T23	HN	Rep2	245.9702434	12.82331499	0.1564	0.395	2.176	30	799
MxB	T23	HN	Rep2	226.6249813	7.042256125	0.0736	0.327	2.763	35	801	7.042256125
MxB	T23	HN	Rep2	223.1780827	7.117261914	0.0728	0.327	2.763	35	802	7.117261914
MxB	T23	HN	Rep2	229.3926946	6.97614778	0.0744	0.327	2.763	35	800	6.97614778
MxB	T23	HN	Rep2	187.9270537	4.085617775	0.0676	0.327	2.763	35	800
MxB	T23	HN	Rep2	149.9804574	1.445745223	0.0583	0.327	2.763	35	798
MxB	T23	HN	Rep2	125.4993467	-1.023878039	0.0541	0.327	2.763	35	798
MxB	T23	HN	Rep2	108.4234769	-2.122892548	0.0563	0.327	2.763	35	799
MxB	T23	HN	Rep2	223.624625	5.75655432	0.0590	0.327	2.763	35	799	5.75655432
MxB	T23	HN	Rep2	260.6749018	7.957335653	0.0596	0.327	2.763	35	799
MxB	T23	HN	Rep2	286.7980346	10.37291672	0.0589	0.327	2.763	35	799
MxB	T23	HN	Rep2	316.8304232	12.39992079	0.0573	0.327	2.763	35	799
MxB	T23	HN	Rep2	349.4675586	14.41156814	0.0564	0.327	2.763	35	799
MxB	T23	HN	Rep2	404.7623293	15.67705591	0.0560	0.327	2.763	35	799
MxB	T23	HN	Rep2	435.6203181	17.84669726	0.0557	0.327	2.763	35	799
MxB	T23	HN	Rep2	551.5624392	20.3883141	0.0557	0.327	2.763	35	799
MxB	T23	HN	Rep2	753.3751693	24.27682562	0.0551	0.327	2.763	35	799
MxB	T23	HN	Rep2	225.4584663	5.409163633	0.0560	0.327	2.763	35	799	5.409163633
MxB	T23	HN	Rep2	223.2161075	2.365553264	0.0661	0.247	3.667	40	798
MxB	T23	HN	Rep2	181.6661632	0.192722828	0.0594	0.247	3.667	40	800
MxB	T23	HN	Rep2	153.4156191	-2.369011738	0.0623	0.247	3.667	40	800
MxB	T23	HN	Rep2	119.6091383	-3.276143373	0.0726	0.247	3.667	40	801
MxB	T23	HN	Rep2	324.3653023	2.548698944	0.0796	0.247	3.667	40	801	2.548698944
MxB	T23	HN	Rep2	388.557805	4.165476613	0.0829	0.247	3.667	40	801
MxB	T23	HN	Rep2	454.3537297	5.740347094	0.0853	0.247	3.667	40	802
MxB	T23	HN	Rep2	521.0572536	7.262541127	0.0866	0.247	3.667	40	802
MxB	T23	HN	Rep2	603.2837321	7.907031944	0.0872	0.247	3.667	40	801
MxB	T23	HN	Rep2	678.363097	8.899887435	0.0873	0.247	3.667	40	802
MxB	T23	HN	Rep2	758.0782626	9.742898998	0.0880	0.247	3.667	40	802
MxB	T23	HN	Rep2	911.9401901	11.60100916	0.0885	0.247	3.667	40	802
MxB	T23	HN	Rep2	1247.512029	12.71248181	0.0884	0.247	3.667	40	802
MxB	T23	HN	Rep2	331.2829164	2.379033062	0.0889	0.247	3.667	40	802	2.379033062
MxB	T23	HN	Rep3	335.9522515	3.433060819	0.0975	0.079	0.900	10	825	3.433060819
MxB	T23	HN	Rep3	334.124081	3.549573597	0.0989	0.079	0.900	10	802	3.549573597
MxB	T23	HN	Rep3	335.7306926	3.733649746	0.1065	0.079	0.900	10	799	3.733649746
MxB	T23	HN	Rep3	249.8087859	3.060187495	0.1117	0.079	0.900	10	802
MxB	T23	HN	Rep3	171.8733379	1.881123419	0.1259	0.079	0.900	10	800
MxB	T23	HN	Rep3	95.40884112	0.257090408	0.1378	0.079	0.900	10	799
MxB	T23	HN	Rep3	57.95307683	-0.77537877	0.1530	0.079	0.900	10	798
MxB	T23	HN	Rep3	361.4598333	3.309455299	0.1721	0.079	0.900	10	798	3.309455299
MxB	T23	HN	Rep3	459.9903952	3.607819232	0.1886	0.079	0.900	10	798
MxB	T23	HN	Rep3	553.2166943	4.44844821	0.1990	0.079	0.900	10	798
MxB	T23	HN	Rep3	649.9065384	4.870086538	0.2041	0.079	0.900	10	798
MxB	T23	HN	Rep3	743.7706736	5.189742066	0.1985	0.079	0.900	10	798
MxB	T23	HN	Rep3	826.4878479		0.1881	0.079	0.900	10	798
MxB	T23	HN	Rep3	932.3267929	5.575167689	0.1766	0.079	0.900	10	798
MxB	T23	HN	Rep3	1133.562691	4.946175914	0.1663	0.079	0.900	10	798
MxB	T23	HN	Rep3	302.003504	6.349680756	0.1227	0.172	1.800	20	802	6.349680756
MxB	T23	HN	Rep3	302.7709979	5.777660951	0.1122	0.172	1.800	20	802	5.777660951
MxB	T23	HN	Rep3	283.7056076	5.30895598	0.0829	0.172	1.800	20	801	5.30895598
MxB	T23	HN	Rep3	217.8776099	3.592680427	0.0799	0.172	1.800	20	801
MxB	T23	HN	Rep3	154.4763662	2.113461357	0.0864	0.172	1.800	20	801
MxB	T23	HN	Rep3	102.1700621	-0.27005611	0.0964	0.172	1.800	20	802
MxB	T23	HN	Rep3	73.73609848	-1.632847623	0.1091	0.172	1.800	20	801
MxB	T23	HN	Rep3	311.6687089	5.866051033	0.1252	0.172	1.800	20	801
MxB	T23	HN	Rep3	395.7274321	7.03697679	0.1293	0.172	1.800	20	801
MxB	T23	HN	Rep3	475.3871483	8.145554283	0.1247	0.172	1.800	20	802
MxB	T23	HN	Rep3	560.0452542	8.689372395	0.1184	0.172	1.800	20	801
MxB	T23	HN	Rep3	651.0862106	8.877509844	0.1149	0.172	1.800	20	801
MxB	T23	HN	Rep3	725.0161813	10.03983965	0.1095	0.172	1.800	20	801
MxB	T23	HN	Rep3	808.7754532	10.61455954	0.1061	0.172	1.800	20	801
MxB	T23	HN	Rep3	1001.817832	10.40126359	0.1028	0.172	1.800	20	801
MxB	T23	HN	Rep3	1354.867437		0.0977	0.172	1.800	20	801
MxB	T23	HN	Rep3	269.8295654	6.917765163	0.0857	0.206	2.600	25	798	6.917765163
MxB	T23	HN	Rep3	269.1809337	6.502179459	0.0892	0.206	2.600	25	798	6.502179459
MxB	T23	HN	Rep3	214.2371816	4.21980804	0.0899	0.206	2.600	25	802
MxB	T23	HN	Rep3	156.0843878	2.10722438	0.0903	0.206	2.600	25	802
MxB	T23	HN	Rep3	105.3621173	-0.436523444	0.0959	0.206	2.600	25	802
MxB	T23	HN	Rep3	73.08297821	-1.573394048	0.1086	0.206	2.600	25	802
MxB	T23	HN	Rep3	302.5675064	6.339351973	0.1218	0.206	2.600	25	802
MxB	T23	HN	Rep3	369.1903602	7.979092243	0.1130	0.206	2.600	25	802
MxB	T23	HN	Rep3	439.7060683	9.111626383	0.1050	0.206	2.600	25	802
MxB	T23	HN	Rep3	511.3061256	10.3087337	0.1008	0.206	2.600	25	802
MxB	T23	HN	Rep3	593.7500675	10.84400477	0.0974	0.206	2.600	25	802
MxB	T23	HN	Rep3	669.0490916	11.66074381	0.0933	0.206	2.600	25	802
MxB	T23	HN	Rep3	743.6139778	12.17954397	0.0876	0.206	2.600	25	802
MxB	T23	HN	Rep3	912.6914517	12.60255836	0.0815	0.206	2.600	25	802
MxB	T23	HN	Rep3	1250.022415		0.0748	0.206	2.600	25	802
MxB	T23	HN	Rep3	1393.838011		0.0706	0.206	2.600	25	802
MxB	T23	HN	Rep3	278.2748527		0.0680	0.206	2.600	25	801
MxB	T23	HN	Rep3	230.0689843	3.916011787	0.0405	0.201	3.400	30	799	3.916011787
MxB	T23	HN	Rep3	247.6082028	3.462940928	0.0402	0.201	3.400	30	800	3.462940928
MxB	T23	HN	Rep3	202.331679	2.277911562	0.0423	0.201	3.400	30	799
MxB	T23	HN	Rep3	178.7383461	0.326209692	0.0378	0.201	3.400	30	798
MxB	T23	HN	Rep3	148.3712068	-1.119016868	0.0346	0.201	3.400	30	798
MxB	T23	HN	Rep3	142.5634748	-2.116141997	0.0359	0.201	3.400	30	798
MxB	T23	HN	Rep3	221.1999038	3.857551003	0.0375	0.201	3.400	30	798
MxB	T23	HN	Rep3	263.2727371	5.145794427	0.0375	0.201	3.400	30	798
MxB	T23	HN	Rep3	329.6693488	6.236649544	0.0401	0.201	3.400	30	798
MxB	T23	HN	Rep3	392.489572	7.212654798	0.0410	0.201	3.400	30	798
MxB	T23	HN	Rep3	450.0152787	8.498060404	0.0425	0.201	3.400	30	798
MxB	T23	HN	Rep3	507.2059458	9.461680136	0.0422	0.201	3.400	30	799
MxB	T23	HN	Rep3	537.6820686	10.66144374	0.0402	0.201	3.400	30	799
MxB	T23	HN	Rep3	631.1964824	12.36905506	0.0378	0.201	3.400	30	799
MxB	T23	HN	Rep3	963.5370376	13.10833222	0.0363	0.201	3.400	30	799
MxB	T23	HN	Rep3	1011.694214		0.0349	0.201	3.400	30	798
MxB	T23	HN	Rep3	285.9930977	1.790924358	0.0299	0.161	3.600	35	799	1.790924358
MxB	T23	HN	Rep3	305.4905159	1.765437754	0.0370	0.161	3.600	35	801	1.765437754
MxB	T23	HN	Rep3	272.4918323	0.282603879	0.0363	0.161	3.600	35	800
MxB	T23	HN	Rep3	228.1412661	-0.624555913	0.0257	0.161	3.600	35	799
MxB	T23	HN	Rep3	215.8638098	-1.799889713	0.0236	0.161	3.600	35	798
MxB	T23	HN	Rep3	202.1251899	-2.659472441	0.0272	0.161	3.600	35	798
MxB	T23	HN	Rep3	264.9153291	2.242944999	0.0307	0.161	3.600	35	799
MxB	T23	HN	Rep3	330.2877954	2.983472269	0.0327	0.161	3.600	35	799
MxB	T23	HN	Rep3	373.0783651	4.06053266	0.0327	0.161	3.600	35	799
MxB	T23	HN	Rep3	408.0900855	5.089602763	0.0314	0.161	3.600	35	799
MxB	T23	HN	Rep3	445.2762737	6.093889181	0.0307	0.161	3.600	35	799
MxB	T23	HN	Rep3	496.3057497	6.98669646	0.0309	0.161	3.600	35	799
MxB	T23	HN	Rep3	525.3091832	8.162462602	0.0305	0.161	3.600	35	799
MxB	T23	HN	Rep3	619.3980369	9.933507865	0.0302	0.161	3.600	35	799
MxB	T23	HN	Rep3	858.2253975	12.63742998	0.0303	0.161	3.600	35	799
MxB	T23	HN	Rep3	968.2333241	13.78785569	0.0305	0.161	3.600	35	799
MxB	T23	HN	Rep3	329.2379492		0.0311	0.161	3.600	35	799
MxB	T33	LN	Rep1	374	3.717568032	0.3244	0.076	0.652	10	802	3.717568032
MxB	T33	LN	Rep1	375	3.616468007	0.3238	0.076	0.652	10	802
MxB	T33	LN	Rep1	375	3.801120964	0.3335	0.076	0.652	10	802
MxB	T33	LN	Rep1	377	3.636111299	0.3553	0.076	0.652	10	802
MxB	T33	LN	Rep1	379	3.55174846	0.3855	0.076	0.652	10	802
MxB	T33	LN	Rep1	379	3.502510461	0.4002	0.076	0.652	10	802
MxB	T33	LN	Rep1	379	3.539457966	0.4125	0.076	0.652	10	802
MxB	T33	LN	Rep1	330	3.409291383	0.4175	0.076	0.652	10	802
MxB	T33	LN	Rep1	284	3.133804485	0.4192	0.076	0.652	10	802
MxB	T33	LN	Rep1	186	2.550808427	0.4190	0.076	0.652	10	802
MxB	T33	LN	Rep1	139	2.064297495	0.4168	0.076	0.652	10	802
MxB	T33	LN	Rep1	94	1.001687501	0.4141	0.076	0.652	10	802
MxB	T33	LN	Rep1	57	0.284452703	0.4109	0.076	0.652	10	802
MxB	T33	LN	Rep1	477	3.843814732	0.4041	0.076	0.652	10	802
MxB	T33	LN	Rep1	675	3.954248384	0.3991	0.076	0.652	10	802
MxB	T33	LN	Rep1	773	4.054325564	0.3950	0.076	0.652	10	802
MxB	T33	LN	Rep1	871	4.162010704	0.3915	0.076	0.652	10	802
MxB	T33	LN	Rep1	970	3.982542252	0.3848	0.076	0.652	10	802
MxB	T33	LN	Rep1	1167	4.377034268	0.3832	0.076	0.652	10	802
MxB	T33	LN	Rep1	342	6.411592854	0.2180	0.166	1.771	20	802	6.411592854
MxB	T33	LN	Rep1	341	6.439371228	0.2181	0.166	1.771	20	802	6.439371228
MxB	T33	LN	Rep1	340	6.696268855	0.2196	0.166	1.771	20	802
MxB	T33	LN	Rep1	343	6.695625229	0.2327	0.166	1.771	20	801
MxB	T33	LN	Rep1	344	6.711891728	0.2368	0.166	1.771	20	801
MxB	T33	LN	Rep1	299	6.064272486	0.2405	0.166	1.771	20	801
MxB	T33	LN	Rep1	255	5.739138802	0.2432	0.166	1.771	20	802
MxB	T33	LN	Rep1	172	3.477301959	0.2491	0.166	1.771	20	802
MxB	T33	LN	Rep1	132	2.315631476	0.2560	0.166	1.771	20	802
MxB	T33	LN	Rep1	92	0.998151911	0.2631	0.166	1.771	20	802
MxB	T33	LN	Rep1	62	-0.481040201	0.2699	0.166	1.771	20	802
MxB	T33	LN	Rep1	354	6.51838523	0.2887	0.166	1.771	20	802
MxB	T33	LN	Rep1	448	7.535498439	0.2999	0.166	1.771	20	802
MxB	T33	LN	Rep1	548	7.32709673	0.3151	0.166	1.771	20	802
MxB	T33	LN	Rep1	643	7.96570089	0.3168	0.166	1.771	20	802
MxB	T33	LN	Rep1	739	8.542026592	0.3211	0.166	1.771	20	802
MxB	T33	LN	Rep1	840	8.397235898	0.3251	0.166	1.771	20	802
MxB	T33	LN	Rep1	937	8.722866776	0.3303	0.166	1.771	20	802
MxB	T33	LN	Rep1	1131	9.244477087	0.3299	0.166	1.771	20	802
MxB	T33	LN	Rep1	1327	9.347316895	0.3316	0.166	1.771	20	802
MxB	T33	LN	Rep1	328	9.316554189	0.2671	0.238	2.800	25	798	9.316554189
MxB	T33	LN	Rep1	328	9.070471605	0.2693	0.238	2.800	25	798
MxB	T33	LN	Rep1	330	9.186958521	0.2719	0.238	2.800	25	798
MxB	T33	LN	Rep1	329	9.420897585	0.2720	0.238	2.800	25	798
MxB	T33	LN	Rep1	329		0.2754	0.238	2.800	25	798
MxB	T33	LN	Rep1	286	8.603483671	0.2754	0.238	2.800	25	798
MxB	T33	LN	Rep1	248	7.266341543	0.2786	0.238	2.800	25	798
MxB	T33	LN	Rep1	169	4.028932729	0.2832	0.238	2.800	25	799
MxB	T33	LN	Rep1	133	2.264443164	0.2892	0.238	2.800	25	798
MxB	T33	LN	Rep1	95	0.641623778	0.2945	0.238	2.800	25	799
MxB	T33	LN	Rep1	64	-0.865345249	0.3023	0.238	2.800	25	798
MxB	T33	LN	Rep1	343		0.3180	0.238	2.800	25	799
MxB	T33	LN	Rep1	435	9.562819133	0.3216	0.238	2.800	25	799
MxB	T33	LN	Rep1	531	9.781027312	0.3219	0.238	2.800	25	799
MxB	T33	LN	Rep1	625	10.33554703	0.3210	0.238	2.800	25	799
MxB	T33	LN	Rep1	719	10.87365798	0.3181	0.238	2.800	25	799
MxB	T33	LN	Rep1	815	11.02097956	0.3161	0.238	2.800	25	799
MxB	T33	LN	Rep1	910	11.43758744	0.3126	0.238	2.800	25	799
MxB	T33	LN	Rep1	1102	11.74545916	0.3084	0.238	2.800	25	799
MxB	T33	LN	Rep1	1295	11.861462	0.3059	0.238	2.800	25	799
MxB	T33	LN	Rep1	324	10.11034406	0.2684	0.300	3.146	30	800	10.11034406
MxB	T33	LN	Rep1	279	9.188816832	0.2778	0.300	3.146	30	800
MxB	T33	LN	Rep1	242	7.590350917	0.2815	0.300	3.146	30	800
MxB	T33	LN	Rep1	168	3.809584321	0.2878	0.300	3.146	30	799
MxB	T33	LN	Rep1	133	2.193983246	0.2958	0.300	3.146	30	800
MxB	T33	LN	Rep1	97	0.152844653	0.3052	0.300	3.146	30	800
MxB	T33	LN	Rep1	68	-1.709834577	0.3118	0.300	3.146	30	800
MxB	T33	LN	Rep1	336	9.645174114	0.3239	0.300	3.146	30	800
MxB	T33	LN	Rep1	421	11.33718786	0.3276	0.300	3.146	30	800
MxB	T33	LN	Rep1	514	12.08813938	0.3319	0.300	3.146	30	800
MxB	T33	LN	Rep1	607	12.76986851	0.3360	0.300	3.146	30	799
MxB	T33	LN	Rep1	704	12.82847133	0.3369	0.300	3.146	30	799
MxB	T33	LN	Rep1	799	13.23662302	0.3386	0.300	3.146	30	799
MxB	T33	LN	Rep1	894	13.59720965	0.3385	0.300	3.146	30	800
MxB	T33	LN	Rep1	1087	13.69589579	0.3383	0.300	3.146	30	800
MxB	T33	LN	Rep1	1276	14.14398638	0.3357	0.300	3.146	30	800
MxB	T33	LN	Rep1	319	9.951466873	0.2618	0.322	3.859	35	801	9.951466873
MxB	T33	LN	Rep1	275	8.647512917	0.2407	0.322	3.859	35	799
MxB	T33	LN	Rep1	239	7.173476333	0.2469	0.322	3.859	35	799
MxB	T33	LN	Rep1	171	3.302184299	0.2557	0.322	3.859	35	799
MxB	T33	LN	Rep1	137	1.314885372	0.2653	0.322	3.859	35	800
MxB	T33	LN	Rep1	101	-0.504065196	0.2725	0.322	3.859	35	800
MxB	T33	LN	Rep1	72	-2.241791499	0.2808	0.322	3.859	35	800
MxB	T33	LN	Rep1	407	12.54924029	0.2967	0.322	3.859	35	800
MxB	T33	LN	Rep1	496	13.49334693	0.2963	0.322	3.859	35	800
MxB	T33	LN	Rep1	588	14.20454114	0.2943	0.322	3.859	35	800
MxB	T33	LN	Rep1	680	14.69286603	0.2905	0.322	3.859	35	800
MxB	T33	LN	Rep1	774	14.63601623	0.2808	0.322	3.859	35	800
MxB	T33	LN	Rep1	864	15.1764946	0.2736	0.322	3.859	35	800
MxB	T33	LN	Rep1	1050	15.83035695	0.2647	0.322	3.859	35	800
MxB	T33	LN	Rep1	1241	15.7480258	0.2617	0.322	3.859	35	800
MxB	T33	LN	Rep1	292	6.662718757	0.1230	0.276	3.760	40	801	6.662718757
MxB	T33	LN	Rep1	301	6.488465993	0.1314	0.276	3.760	40	801
MxB	T33	LN	Rep1	275	4.990537429	0.1414	0.276	3.760	40	802
MxB	T33	LN	Rep1	244	3.917187457	0.1456	0.276	3.760	40	798
MxB	T33	LN	Rep1	180	1.001179652	0.1451	0.276	3.760	40	798
MxB	T33	LN	Rep1	151	-0.60093564	0.1429	0.276	3.760	40	799
MxB	T33	LN	Rep1	117	-1.773934586	0.1432	0.276	3.760	40	799
MxB	T33	LN	Rep1	91	-2.947411029	0.1453	0.276	3.760	40	799
MxB	T33	LN	Rep1	312	6.262718983	0.1460	0.276	3.760	40	799
MxB	T33	LN	Rep1	377	8.487577906	0.1381	0.276	3.760	40	799
MxB	T33	LN	Rep1	440	10.44382767	0.1296	0.276	3.760	40	799
MxB	T33	LN	Rep1	510	11.94115225	0.1240	0.276	3.760	40	799
MxB	T33	LN	Rep1	584	13.34815672	0.1213	0.276	3.760	40	799
MxB	T33	LN	Rep1	658	14.61198851	0.1182	0.276	3.760	40	799
MxB	T33	LN	Rep1	744	14.99430421	0.1160	0.276	3.760	40	799
MxB	T33	LN	Rep1	921	15.68521485	0.1135	0.276	3.760	40	799
MxB	T33	LN	Rep1	1104	15.95457304	0.1125	0.276	3.760	40	799
MxB	T33	LN	Rep2	371	4.75	0.38	0.087	0.878	10	798	4.749403643
MxB	T33	LN	Rep2	371	4.76	0.38	0.087	0.878	10	803
MxB	T33	LN	Rep2	370	4.97	0.39	0.087	0.878	10	799
MxB	T33	LN	Rep2	275	4.20	0.39	0.087	0.878	10	800
MxB	T33	LN	Rep2	181	3.43	0.40	0.087	0.878	10	800
MxB	T33	LN	Rep2	93	1.25	0.41	0.087	0.878	10	800
MxB	T33	LN	Rep2	52	-0.47	0.41	0.087	0.878	10	800
MxB	T33	LN	Rep2	367		0.42	0.087	0.878	10	799
MxB	T33	LN	Rep2	472	4.97	0.43	0.087	0.878	10	801
MxB	T33	LN	Rep2	571	4.74	0.44	0.087	0.878	10	799
MxB	T33	LN	Rep2	667	5.37	0.44	0.087	0.878	10	800
MxB	T33	LN	Rep2	768	4.88	0.43	0.087	0.878	10	799
MxB	T33	LN	Rep2	863	5.67	0.44	0.087	0.878	10	799
MxB	T33	LN	Rep2	963	5.33	0.43	0.087	0.878	10	800
MxB	T33	LN	Rep2	1165	4.29	0.42	0.087	0.878	10	799
MxB	T33	LN	Rep2	1449	6.65	0.41	0.087	0.878	10	801
MxB	T33	LN	Rep2	338	7.61	0.26	0.169	2.333	20	801	7.610981557
MxB	T33	LN	Rep2	340	7.30	0.26	0.169	2.333	20	801
MxB	T33	LN	Rep2	341	7.36	0.27	0.169	2.333	20	801
MxB	T33	LN	Rep2	252	6.21	0.28	0.169	2.333	20	801
MxB	T33	LN	Rep2	170	4.04	0.29	0.169	2.333	20	801
MxB	T33	LN	Rep2	91	0.90	0.29	0.169	2.333	20	801
MxB	T33	LN	Rep2	53	-0.63	0.30	0.169	2.333	20	801
MxB	T33	LN	Rep2	349	7.08	0.31	0.169	2.333	20	801
MxB	T33	LN	Rep2	442	8.02	0.32	0.169	2.333	20	801
MxB	T33	LN	Rep2	536	8.95	0.33	0.169	2.333	20	801
MxB	T33	LN	Rep2	635	8.73	0.33	0.169	2.333	20	801
MxB	T33	LN	Rep2	726	10.00	0.33	0.169	2.333	20	801
MxB	T33	LN	Rep2	826	9.67	0.33	0.169	2.333	20	801
MxB	T33	LN	Rep2	918	10.51	0.33	0.169	2.333	20	801
MxB	T33	LN	Rep2	1113	10.52	0.32	0.169	2.333	20	801
MxB	T33	LN	Rep2	1400	11.49	0.32	0.169	2.333	20	801
MxB	T33	LN	Rep2	325	8.57	0.24	0.219	2.733	25	798	8.568542586
MxB	T33	LN	Rep2	324	8.75	0.25	0.219	2.733	25	798
MxB	T33	LN	Rep2	325	8.88	0.26	0.219	2.733	25	800
MxB	T33	LN	Rep2	243	7.03	0.26	0.219	2.733	25	799
MxB	T33	LN	Rep2	167	4.02	0.27	0.219	2.733	25	800
MxB	T33	LN	Rep2	96	0.08	0.28	0.219	2.733	25	798
MxB	T33	LN	Rep2	59	-1.76	0.29	0.219	2.733	25	801
MxB	T33	LN	Rep2	336	8.65	0.31	0.219	2.733	25	799
MxB	T33	LN	Rep2	427	9.91	0.32	0.219	2.733	25	799
MxB	T33	LN	Rep2	521	10.65	0.32	0.219	2.733	25	801
MxB	T33	LN	Rep2	615	11.17	0.32	0.219	2.733	25	799
MxB	T33	LN	Rep2	705	12.20	0.32	0.219	2.733	25	799
MxB	T33	LN	Rep2	800	12.44	0.32	0.219	2.733	25	802
MxB	T33	LN	Rep2	896	12.57	0.32	0.219	2.733	25	801
MxB	T33	LN	Rep2	1089	12.63	0.31	0.219	2.733	25	800
MxB	T33	LN	Rep2	na	13.97	0.31	0.219	2.733	25	799
MxB	T33	LN	Rep2	336	8.43	0.30	0.219	2.733	25	799
MxB	T33	LN	Rep2	305	10.39	0.23	0.277	2.496	30	800	10.3858897
MxB	T33	LN	Rep2	306	10.09	0.23	0.277	2.496	30	800
MxB	T33	LN	Rep2	304	10.69	0.24	0.277	2.496	30	800
MxB	T33	LN	Rep2	233	7.34	0.24	0.277	2.496	30	799
MxB	T33	LN	Rep2	165	3.60	0.24	0.277	2.496	30	799
MxB	T33	LN	Rep2	97	-0.21	0.25	0.277	2.496	30	799
MxB	T33	LN	Rep2	65	-2.41	0.26	0.277	2.496	30	799
MxB	T33	LN	Rep2	320	9.39	0.27	0.277	2.496	30	799
MxB	T33	LN	Rep2	396	12.61	0.27	0.277	2.496	30	799
MxB	T33	LN	Rep2	487	13.17	0.27	0.277	2.496	30	799
MxB	T33	LN	Rep2	576	13.85	0.26	0.277	2.496	30	799
MxB	T33	LN	Rep2	667	14.45	0.26	0.277	2.496	30	799
MxB	T33	LN	Rep2	757	14.83	0.25	0.277	2.496	30	799
MxB	T33	LN	Rep2	845	15.70	0.25	0.277	2.496	30	799
MxB	T33	LN	Rep2	1029	16.35	0.24	0.277	2.496	30	799
MxB	T33	LN	Rep2	1310	16.79	0.23	0.277	2.496	30	799
MxB	T33	LN	Rep2	286	9.00	0.16	0.289	3.182	35	801	8.999677199
MxB	T33	LN	Rep2	283	9.41	0.16	0.289	3.182	35	802
MxB	T33	LN	Rep2	224	5.92	0.16	0.289	3.182	35	800
MxB	T33	LN	Rep2	165	2.35	0.16	0.289	3.182	35	800
MxB	T33	LN	Rep2	108	-1.23	0.16	0.289	3.182	35	800
MxB	T33	LN	Rep2	78	-2.93	0.16	0.289	3.182	35	800
MxB	T33	LN	Rep2	296	8.10	0.16	0.289	3.182	35	800
MxB	T33	LN	Rep2	350	11.73	0.16	0.289	3.182	35	800
MxB	T33	LN	Rep2	417	14.18	0.16	0.289	3.182	35	800
MxB	T33	LN	Rep2	495	15.52	0.16	0.289	3.182	35	800
MxB	T33	LN	Rep2	574	16.75	0.15	0.289	3.182	35	800
MxB	T33	LN	Rep2	657	17.32	0.15	0.289	3.182	35	800
MxB	T33	LN	Rep2	745	17.43	0.14	0.289	3.182	35	800
MxB	T33	LN	Rep2	922	18.14	0.14	0.289	3.182	35	800
MxB	T33	LN	Rep2	1198	18.46	0.14	0.289	3.182	35	800
MxB	T33	LN	Rep2	307	4.81	0.12	0.211	3.895	40	799	4.81
MxB	T33	LN	Rep2	307	3.90	0.13	0.211	3.599	40	801
MxB	T33	LN	Rep2	248	2.48	0.13	0.211	3.599	40	798
MxB	T33	LN	Rep2	190	-0.25	0.12	0.211	3.599	40	802
MxB	T33	LN	Rep2	126	-2.48	0.13	0.211	3.599	40	802
MxB	T33	LN	Rep2	80	-2.79	0.14	0.211	3.599	40	802
MxB	T33	LN	Rep2	336	3.23	0.14	0.211	3.599	40	802
MxB	T33	LN	Rep2	409	4.75	0.14	0.211	3.599	40	802
MxB	T33	LN	Rep2	478	6.74	0.14	0.211	3.599	40	802
MxB	T33	LN	Rep2	556	7.92	0.13	0.211	3.599	40	802
MxB	T33	LN	Rep2	638	8.85	0.13	0.211	3.599	40	802
MxB	T33	LN	Rep2	714	10.25	0.13	0.211	3.599	40	802
MxB	T33	LN	Rep2	791	11.53	0.13	0.211	3.599	40	802
MxB	T33	LN	Rep2	958	13.14	0.13	0.211	3.599	40	802
MxB	T33	LN	Rep2	1213	15.18	0.13	0.211	3.599	40	802
MxB	T33	LN	Rep3	259	8.060986566	0.101029284	0.233	2.500	25	829	8.060986566
MxB	T33	LN	Rep3	237	9.433503194	0.156776188	0.304	2.900	30	800
MxB	T33	LN	Rep3	208	7.935823038	0.159739644	0.304	2.900	30	800
MxB	T33	LN	Rep3	150	4.212309648	0.160799815	0.304	2.900	30	800
MxB	T33	LN	Rep3	121	2.4276913	0.161292992	0.304	2.900	30	800
MxB	T33	LN	Rep3	91	0.563718446	0.162437733	0.304	2.900	30	800
MxB	T33	LN	Rep3	69	-1.024646108	0.164730089	0.304	2.900	30	801
MxB	T33	LN	Rep3	293	9.892850309	0.176451065	0.304	2.900	30	801	9.892850309
MxB	T33	LN	Rep3	380	11.67861722	0.188597411	0.304	2.900	30	801
MxB	T33	LN	Rep3	478	12.06187717	0.198121103	0.304	2.900	30	801
MxB	T33	LN	Rep3	572	12.71014395	0.202176549	0.304	2.900	30	801
MxB	T33	LN	Rep3	672	12.56030717	0.20577552	0.304	2.900	30	801
MxB	T33	LN	Rep3	767	12.88362405	0.206427567	0.304	2.900	30	801
MxB	T33	LN	Rep3	863	12.902078	0.205594051	0.304	2.900	30	801
MxB	T33	LN	Rep3	1054	13.32161638	0.204641209	0.304	2.900	30	801
MxB	T33	LN	Rep3	1243	13.48221147	0.201211733	0.304	2.900	30	801
MxB	T33	LN	Rep3	247	9.844008774	0.120238907	0.333	3.400	35	801	9.844008774
MxB	T33	LN	Rep3	244	10.02960455	0.118330853	0.333	3.400	35	800
MxB	T33	LN	Rep3	213	8.280087425	0.113107414	0.333	3.400	35	799
MxB	T33	LN	Rep3	192	6.464952623	0.112744751	0.333	3.400	35	802
MxB	T33	LN	Rep3	144	3.213449323	0.115554721	0.333	3.400	35	801
MxB	T33	LN	Rep3	123	1.457526696	0.117525048	0.333	3.400	35	801
MxB	T33	LN	Rep3	97	-0.047949703	0.118978261	0.333	3.400	35	801
MxB	T33	LN	Rep3	80	-1.5844211	0.122060526	0.333	3.400	35	801
MxB	T33	LN	Rep3	315	12.69496218	0.12824423	0.333	3.400	35	802
MxB	T33	LN	Rep3	389	13.78463202	0.122124406	0.333	3.400	35	798
MxB	T33	LN	Rep3	469	14.55048853	0.118688354	0.333	3.400	35	798
MxB	T33	LN	Rep3	552	15.04051075	0.115080829	0.333	3.400	35	798
MxB	T33	LN	Rep3	640	15.07592351	0.110820325	0.333	3.400	35	798
MxB	T33	LN	Rep3	728	15.22799356	0.108633595	0.333	3.400	35	798
MxB	T33	LN	Rep3	909	15.58506839	0.105464817	0.333	3.400	35	798
MxB	T33	LN	Rep3	1089	15.9734025	0.103718663	0.333	3.400	35	798
MxB	T33	LN	Rep3	214	6.451019483	0.061166976	0.290	3.900	40	800	6.451019483
MxB	T33	LN	Rep3	209	6.668896928	0.061619999	0.290	3.900	40	800
MxB	T33	LN	Rep3	236	6.475601795	0.071839206	0.290	3.900	40	799
MxB	T33	LN	Rep3	219	7.183767028	0.071256909	0.290	3.900	40	800
MxB	T33	LN	Rep3	227	4.864890546	0.074317117	0.290	3.900	40	802
MxB	T33	LN	Rep3	209	3.412143534	0.071987967	0.290	3.900	40	800
MxB	T33	LN	Rep3	159	1.214561761	0.065075214	0.290	3.900	40	799
MxB	T33	LN	Rep3	142	0.009590849	0.059892148	0.290	3.900	40	799
MxB	T33	LN	Rep3	137	-1.43626804	0.055862049	0.290	3.900	40	800
MxB	T33	LN	Rep3	124	-2.326181042	0.05586134	0.290	3.900	40	801
MxB	T33	LN	Rep3	249	8.430761089	0.059011618	0.290	3.900	40	802
MxB	T33	LN	Rep3	301	9.948129027	0.058728775	0.290	3.900	40	802
MxB	T33	LN	Rep3	330	12.07797469	0.057295907	0.290	3.900	40	802
MxB	T33	LN	Rep3	396	13.35090252	0.058097543	0.290	3.900	40	798
MxB	T33	LN	Rep3	457	14.64555258	0.058125783	0.290	3.900	40	798
MxB	T33	LN	Rep3	526	15.80592845	0.05891084	0.290	3.900	40	798
MxB	T33	LN	Rep3	673	17.04597727	0.057734219	0.290	3.900	40	798
MxB	T33	LN	Rep3	871	16.88514443	0.058147263	0.290	3.900	40	798
MxB	T33	LN	Rep3	1221	17.80933167	0.057137157	0.290	3.900	40	799
MxB	T33	LN	Rep3	279	7.815093131	0.112088743	0.290	1.700	20	800	7.815093131
MxB	T33	LN	Rep3	280	7.788039745	0.112646459	0.191	1.700	20	800
MxB	T33	LN	Rep3	299	7.413351062	0.132696869	0.191	1.700	20	798
MxB	T33	LN	Rep3	264	6.107898529	0.129997433	0.191	1.700	20	799
MxB	T33	LN	Rep3	231	4.954691514	0.128555167	0.191	1.700	20	800
MxB	T33	LN	Rep3	179	1.321992446	0.128022159	0.191	1.700	20	800
MxB	T33	LN	Rep3	152	-0.365958735	0.125207856	0.191	1.700	20	800
MxB	T33	LN	Rep3	127	-2.08438468	0.12475683	0.191	1.700	20	800
MxB	T33	LN	Rep3	106	-3.547453788	0.125293659	0.191	1.700	20	800
MxB	T33	LN	Rep3	292	7.659962374	0.12651919	0.191	1.700	20	800
MxB	T33	LN	Rep3	378	8.625744166	0.128416361	0.191	1.700	20	800
MxB	T33	LN	Rep3	461	9.930379682	0.128941624	0.191	1.700	20	800
MxB	T33	LN	Rep3	541	11.42922198	0.131808046	0.191	1.700	20	800
MxB	T33	LN	Rep3	630	12.17829324	0.130030155	0.191	1.700	20	800
MxB	T33	LN	Rep3	718	12.92235763	0.130260598	0.191	1.700	20	800
MxB	T33	LN	Rep3	797	14.02188642	0.126190652	0.191	1.700	20	800
MxB	T33	LN	Rep3	969	15.86735357	0.126433738	0.191	1.700	20	800
MxB	T33	LN	Rep3	1135	15.64006675	0.123136547	0.191	1.700	20	800
MxB	T33	LN	Rep3	276	7.203166255	0.102874136	0.191	1.700	20	800
MxB	T33	LN	Rep3	319.7763918	4.716057626	0.106140554	0.083	0.600	10	800	4.716057626
MxB	T33	LN	Rep3	237.671417	3.963978927	0.114920307	0.083	0.600	10	799
MxB	T33	LN	Rep3	160.750505	2.64133878	0.123429958	0.083	0.600	10	800
MxB	T33	LN	Rep3	87.74471932	0.846545201	0.13474031	0.083	0.600	10	799
MxB	T33	LN	Rep3	55.8462771	-0.582499961	0.148859989	0.083	0.600	10	799
MxB	T33	LN	Rep3	453.4594014	4.531079001	0.199378271	0.083	0.600	10	800
MxB	T33	LN	Rep3	554.6838088	4.802019191	0.224483703	0.083	0.600	10	800
MxB	T33	LN	Rep3	661.3732256	4.947997487	0.239892737	0.083	0.600	10	802
MxB	T33	LN	Rep3	754.9769467	4.825646375	0.247012186	0.083	0.600	10	802
MxB	T33	LN	Rep3	849.9296507	5.526980077	0.25261168	0.083	0.600	10	801
MxB	T33	LN	Rep3	952.0179543	4.971838864	0.25314212	0.083	0.600	10	802
MxB	T33	LN	Rep3	1149.252679	5.002383034	0.249551083	0.083	0.600	10	801
MxB	T33	HN	Rep1	212	4.835807005	0.09466421	0.123	0.690	10	799	4.835807005
MxB	T33	HN	Rep1	143	3.327028265	0.100937496	0.123	0.690	10	799
MxB	T33	HN	Rep1	112	2.343193254	0.107636705	0.123	0.690	10	799
MxB	T33	HN	Rep1	80	1.264814797	0.112828918	0.123	0.690	10	799
MxB	T33	HN	Rep1	58	-0.004868123	0.123419736	0.123	0.690	10	799
MxB	T33	HN	Rep1	310		0.128621421	0.123	0.690	10	799
MxB	T33	HN	Rep1	437	4.835938867	0.141768424	0.123	0.690	10	799
MxB	T33	HN	Rep1	536	5.010482246	0.149571669	0.123	0.690	10	799
MxB	T33	HN	Rep1	640	4.712898071	0.157371552	0.123	0.690	10	799
MxB	T33	HN	Rep1	740	5.039133762	0.164362876	0.123	0.690	10	799
MxB	T33	HN	Rep1	840	5.023761	0.171697418	0.123	0.690	10	799
MxB	T33	HN	Rep1	940	5.172299166	0.179081606	0.123	0.690	10	799
MxB	T33	HN	Rep1	1139	5.187807334	0.184386633	0.123	0.690	10	799
MxB	T33	HN	Rep1	1335	5.579416893	0.190341514	0.123	0.690	10	799
MxB	T33	HN	Rep1	1436	5.502515135	0.19565983	0.123	0.690	10	799
MxB	T33	HN	Rep1	1926	6.245514158	0.199172758	0.123	0.690	10	799
MxB	T33	HN	Rep1	360	4.198299395	0.200909993	0.123	0.690	10	799
MxB	T33	HN	Rep1	273	10.48390458	0.147017999	0.282	1.956	20	799	10.48390458
MxB	T33	HN	Rep1	273	10.45875854	0.147050077	0.282	1.956	20	799
MxB	T33	HN	Rep1	249	10.42481903	0.121446571	0.282	1.956	20	799
MxB	T33	HN	Rep1	254	10.19889961	0.123836727	0.282	1.956	20	799
MxB	T33	HN	Rep1	255	10.31285864	0.126228919	0.282	1.956	20	799
MxB	T33	HN	Rep1	256	10.37611691	0.127952681	0.282	1.956	20	799
MxB	T33	HN	Rep1	259	10.35876495	0.130105516	0.282	1.956	20	799
MxB	T33	HN	Rep1	231	8.891384491	0.133983388	0.282	1.956	20	799
MxB	T33	HN	Rep1	202	7.617158158	0.137034462	0.282	1.956	20	799
MxB	T33	HN	Rep1	143	4.456297657	0.141804324	0.282	1.956	20	799
MxB	T33	HN	Rep1	116	2.753517734	0.145684405	0.282	1.956	20	799
MxB	T33	HN	Rep1	85	1.211445207	0.150318786	0.282	1.956	20	799
MxB	T33	HN	Rep1	62	-0.357204586	0.155636722	0.282	1.956	20	799
MxB	T33	HN	Rep1	290	10.10201422	0.167329704	0.282	1.956	20	800
MxB	T33	HN	Rep1	381	11.24073739	0.174907936	0.282	1.956	20	799
MxB	T33	HN	Rep1	476	11.98707853	0.183301742	0.282	1.956	20	799
MxB	T33	HN	Rep1	576	12.2296211	0.188733949	0.282	1.956	20	799
MxB	T33	HN	Rep1	677	12.19393189	0.193467156	0.282	1.956	20	799
MxB	T33	HN	Rep1	778	12.08832419	0.196564782	0.282	1.956	20	799
MxB	T33	HN	Rep1	880	11.83064191	0.199554228	0.282	1.956	20	799
MxB	T33	HN	Rep1	1073	12.28729371	0.20137724	0.282	1.956	20	800
MxB	T33	HN	Rep1	1270	12.27577353	0.203933964	0.282	1.956	20	800
MxB	T33	HN	Rep1	1367	12.46101762	0.204497888	0.282	1.956	20	800
MxB	T33	HN	Rep1	1857	12.75796187	0.206985511	0.282	1.956	20	799
MxB	T33	HN	Rep1	287	12.32189573	0.225433684	0.354	2.502	25	801	12.32189573
MxB	T33	HN	Rep1	286	12.40039937	0.225813529	0.354	2.502	25	801
MxB	T33	HN	Rep1	286	12.65001553	0.227740236	0.354	2.502	25	800
MxB	T33	HN	Rep1	289	12.36320381	0.231222375	0.354	2.502	25	800
MxB	T33	HN	Rep1	253	11.56212018	0.227643439	0.354	2.502	25	800
MxB	T33	HN	Rep1	218	9.453588473	0.222474992	0.354	2.502	25	801
MxB	T33	HN	Rep1	152	5.396836851	0.219067551	0.354	2.502	25	801
MxB	T33	HN	Rep1	121	3.265783378	0.217656025	0.354	2.502	25	801
MxB	T33	HN	Rep1	90	0.96959046	0.217438272	0.354	2.502	25	800
MxB	T33	HN	Rep1	65	-0.818345172	0.216457849	0.354	2.502	25	801
MxB	T33	HN	Rep1	293	12.13117719	0.215556947	0.354	2.502	25	800
MxB	T33	HN	Rep1	371	14.13865032	0.211248944	0.354	2.502	25	801
MxB	T33	HN	Rep1	457	15.31094441	0.206457369	0.354	2.502	25	801
MxB	T33	HN	Rep1	547	15.89178144	0.202811293	0.354	2.502	25	801
MxB	T33	HN	Rep1	638	16.16527806	0.196216773	0.354	2.502	25	801
MxB	T33	HN	Rep1	733	16.0490087	0.191977588	0.354	2.502	25	801
MxB	T33	HN	Rep1	827	16.02468572	0.185094205	0.354	2.502	25	800
MxB	T33	HN	Rep1	1022	15.52577923	0.180183968	0.354	2.502	25	801
MxB	T33	HN	Rep1	1215	15.31073534	0.174721089	0.354	2.502	25	801
MxB	T33	HN	Rep1	1304	15.58559295	0.168644731	0.354	2.502	25	801
MxB	T33	HN	Rep1	240	12.43310966	0.11504764	0.356	3.435	30	802	12.43310966
MxB	T33	HN	Rep1	247	10.14816738	0.120490146	0.356	3.435	30	802
MxB	T33	HN	Rep1	249	10.15851797	0.122934937	0.356	3.435	30	802
MxB	T33	HN	Rep1	251	10.02952514	0.12374028	0.356	3.435	30	802
MxB	T33	HN	Rep1	248	10.18665872	0.123037986	0.356	3.435	30	801
MxB	T33	HN	Rep1	221	8.579344467	0.122262823	0.356	3.435	30	801
MxB	T33	HN	Rep1	196	7.036306653	0.122730214	0.356	3.435	30	801
MxB	T33	HN	Rep1	146	3.520298555	0.12579134	0.356	3.435	30	802
MxB	T33	HN	Rep1	119	2.049687287	0.13068092	0.356	3.435	30	802
MxB	T33	HN	Rep1	96	0.015860291	0.135216316	0.356	3.435	30	802
MxB	T33	HN	Rep1	74	-1.246936697	0.13958344	0.356	3.435	30	802
MxB	T33	HN	Rep1	263	11.314725	0.15497067	0.356	3.435	30	802
MxB	T33	HN	Rep1	326	14.59072144	0.156716842	0.356	3.435	30	802
MxB	T33	HN	Rep1	403	16.38007918	0.15694795	0.356	3.435	30	802
MxB	T33	HN	Rep1	488	17.38010132	0.15693371	0.356	3.435	30	802
MxB	T33	HN	Rep1	582	17.92067968	0.159519204	0.356	3.435	30	798
MxB	T33	HN	Rep1	680	17.95720906	0.160379557	0.356	3.435	30	799
MxB	T33	HN	Rep1	787	17.60090697	0.167279324	0.356	3.435	30	799
MxB	T33	HN	Rep1	964	17.92567406	0.157630559	0.356	3.435	30	798
MxB	T33	HN	Rep1	1137	18.29057396	0.145877611	0.356	3.435	30	801
MxB	T33	HN	Rep1	1222	18.16078667	0.13662758	0.356	3.435	30	801
MxB	T33	HN	Rep1	1685	18.98606954	0.129971945	0.356	3.435	30	801
MxB	T33	HN	Rep1	268	13	0.130589303	0.356	3.435	30	802
MxB	T33	HN	Rep1	278	11.80862449	0.186050303	0.394	3.240	35	800	11.80862449
MxB	T33	HN	Rep1	255	11.89828906	0.153117977	0.394	3.240	35	801
MxB	T33	HN	Rep1	247	11.65163422	0.139541958	0.394	3.240	35	800
MxB	T33	HN	Rep1	243	11.39792856	0.132050424	0.394	3.240	35	800
MxB	T33	HN	Rep1	241	11.53222724	0.131457481	0.394	3.240	35	800
MxB	T33	HN	Rep1	220	9.590774594	0.134651859	0.394	3.240	35	800
MxB	T33	HN	Rep1	200	7.842820036	0.142494378	0.394	3.240	35	801
MxB	T33	HN	Rep1	154	3.659484719	0.15287529	0.394	3.240	35	801
MxB	T33	HN	Rep1	128	1.787527492	0.160934482	0.394	3.240	35	801
MxB	T33	HN	Rep1	103	-0.528651258	0.171657741	0.394	3.240	35	801
MxB	T33	HN	Rep1	78	-2.077647162	0.180916663	0.394	3.240	35	802
MxB	T33	HN	Rep1	280	12.34730764	0.193573003	0.394	3.240	35	802
MxB	T33	HN	Rep1	343	16.01971484	0.192405212	0.394	3.240	35	802
MxB	T33	HN	Rep1	415	18.54484804	0.189269802	0.394	3.240	35	802
MxB	T33	HN	Rep1	499	20.17467306	0.191781381	0.394	3.240	35	798
MxB	T33	HN	Rep1	585	20.78063351	0.186426487	0.394	3.240	35	802
MxB	T33	HN	Rep1	668	21.28493148	0.175596803	0.394	3.240	35	802
MxB	T33	HN	Rep1	766	21.28220174	0.176561776	0.394	3.240	35	802
MxB	T33	HN	Rep1	957	21.73809457	0.175838724	0.394	3.240	35	802
MxB	T33	HN	Rep1	1147	21.90733174	0.174820526	0.394	3.240	35	802
MxB	T33	HN	Rep1	1242	21.91500736	0.171923821	0.394	3.240	35	798
MxB	T33	HN	Rep1	291	7.968094426	0.145715547	0.359	5.240	40	798	7.968094426
MxB	T33	HN	Rep1	257	7.754680191	0.101376443	0.359	5.240	40	800	7.754680191
MxB	T33	HN	Rep1	225	7.525810174	0.077455739	0.359	5.240	40	799
MxB	T33	HN	Rep1	238	7.264927783	0.080820634	0.359	5.240	40	799
MxB	T33	HN	Rep1	251	7.332481835	0.089672433	0.359	5.240	40	799
MxB	T33	HN	Rep1	240	5.566391891	0.095793384	0.359	5.240	40	800
MxB	T33	HN	Rep1	219	4.254430109	0.099286346	0.359	5.240	40	800
MxB	T33	HN	Rep1	172	1.20603775	0.099500205	0.359	5.240	40	800
MxB	T33	HN	Rep1	147	-0.147205441	0.100227124	0.359	5.240	40	800
MxB	T33	HN	Rep1	121	-1.562334982	0.101381498	0.359	5.240	40	800
MxB	T33	HN	Rep1	100	-2.654509419	0.102359625	0.359	5.240	40	800
MxB	T33	HN	Rep1	271	7.070073036	0.101897036	0.359	5.240	40	800
MxB	T33	HN	Rep1	320	9.646038636	0.098704327	0.359	5.240	40	800
MxB	T33	HN	Rep1	367	12.15167518	0.09507009	0.359	5.240	40	800
MxB	T33	HN	Rep1	428	14.15810749	0.094845756	0.359	5.240	40	801
MxB	T33	HN	Rep1	509	15.88539526	0.100914193	0.359	5.240	40	801
MxB	T33	HN	Rep1	543	17.96277153	0.091564896	0.359	5.240	40	801
MxB	T33	HN	Rep1	564	19.96641744	0.082179607	0.359	5.240	40	800
MxB	T33	HN	Rep1	724	21.94342498	0.083565165	0.359	5.240	40	800
MxB	T33	HN	Rep1	939	23.29601476	0.094172535	0.359	5.240	40	801
MxB	T33	HN	Rep1	991	24.31159093	0.088653749	0.359	5.240	40	801
MxB	T33	HN	Rep1	1514	24.30093603	0.09702915	0.359	5.240	40	801
MxB	T33	HN	Rep2	154	8.002877017	0.3487	0.279	1.900	20	798
MxB	T33	HN	Rep2	118	5.489218599	0.3585	0.279	1.900	20	798
MxB	T33	HN	Rep2	86	2.518444266	0.3641	0.279	1.900	20	798
MxB	T33	HN	Rep2	58	0.026306094	0.3683	0.279	1.900	20	798
MxB	T33	HN	Rep2	340	10.91838299	0.3815	0.279	1.900	20	798	10.91838299
MxB	T33	HN	Rep2	437	11.22300102	0.3885	0.279	1.900	20	798
MxB	T33	HN	Rep2	535	11.52778699	0.4021	0.279	1.900	20	799
MxB	T33	HN	Rep2	631	12.02176758	0.3968	0.279	1.900	20	798
MxB	T33	HN	Rep2	727	12.38671496	0.3998	0.279	1.900	20	798
MxB	T33	HN	Rep2	823	13.19956532	0.4050	0.279	1.900	20	798
MxB	T33	HN	Rep2	919	13.79667172	0.4061	0.279	1.900	20	798
MxB	T33	HN	Rep2	1116	13.7913692	0.4051	0.279	1.900	20	798
MxB	T33	HN	Rep2	1309	14.31405571	0.4057	0.279	1.900	20	798
MxB	T33	HN	Rep2	1409	14.07170337	0.4044	0.279	1.900	20	798
MxB	T33	HN	Rep2	347	9.685189417	0.4016	0.279	1.900	20	798
MxB	T33	HN	Rep2	348	9.98671776	0.4248	0.279	1.900	20	798
MxB	T33	HN	Rep2	348	9.82292575	0.4190	0.271	1.900	20	798
MxB	T33	HN	Rep2	222	13.35036028	0.3467	0.392	2.341	25	800
MxB	T33	HN	Rep2	152	8.348620571	0.3575	0.392	2.341	25	800
MxB	T33	HN	Rep2	120	5.246951508	0.3644	0.392	2.341	25	800
MxB	T33	HN	Rep2	87	2.120821388	0.3742	0.392	2.341	25	800
MxB	T33	HN	Rep2	60	-0.439816119	0.3781	0.392	2.341	25	800
MxB	T33	HN	Rep2	326	13.47020283	0.3863	0.392	2.341	25	800	13.47020283
MxB	T33	HN	Rep2	416	15.20784411	0.3913	0.392	2.341	25	800
MxB	T33	HN	Rep2	508	16.42138915	0.3949	0.392	2.341	25	800
MxB	T33	HN	Rep2	604	16.85984039	0.3973	0.392	2.341	25	800
MxB	T33	HN	Rep2	699	17.57427305	0.3993	0.392	2.341	25	800
MxB	T33	HN	Rep2	797	17.86077495	0.4005	0.392	2.341	25	800
MxB	T33	HN	Rep2	893	18.23123025	0.3999	0.392	2.341	25	800
MxB	T33	HN	Rep2	1086	18.60917501	0.3986	0.392	2.341	25	800
MxB	T33	HN	Rep2	1281	18.85080539	0.4005	0.392	2.341	25	800
MxB	T33	HN	Rep2	1380	18.61904489	0.3961	0.392	2.341	25	800
MxB	T33	HN	Rep2	284	17.24195033	0.3014	0.441	2.514	30	801	17.24195033
MxB	T33	HN	Rep2	287	17.04272953	0.3066	0.441	2.514	30	801
MxB	T33	HN	Rep2	288	17.02362381	0.3107	0.441	2.514	30	801
MxB	T33	HN	Rep2	287	17.07390305	0.3111	0.441	2.514	30	801
MxB	T33	HN	Rep2	287	17.24950002	0.3101	0.441	2.514	30	801
MxB	T33	HN	Rep2	250	15.00868675	0.3088	0.441	2.514	30	800
MxB	T33	HN	Rep2	215	12.72056672	0.3064	0.441	2.514	30	800
MxB	T33	HN	Rep2	150	7.523529922	0.3125	0.441	2.514	30	801
MxB	T33	HN	Rep2	120	4.509975755	0.3225	0.441	2.514	30	800
MxB	T33	HN	Rep2	90	1.451235063	0.3331	0.441	2.514	30	801
MxB	T33	HN	Rep2	65	-1.221196989	0.3400	0.441	2.514	30	801
MxB	T33	HN	Rep2	299	16.66344014	0.3466	0.441	2.514	30	801
MxB	T33	HN	Rep2	382	19.58069497	0.3522	0.441	2.514	30	801
MxB	T33	HN	Rep2	466	21.70637962	0.3464	0.441	2.514	30	801
MxB	T33	HN	Rep2	562	22.07371156	0.3475	0.441	2.514	30	801
MxB	T33	HN	Rep2	657	22.53290466	0.3479	0.441	2.514	30	801
MxB	T33	HN	Rep2	752	22.88041521	0.3461	0.441	2.514	30	801
MxB	T33	HN	Rep2	848	23.08197712	0.3444	0.441	2.514	30	801
MxB	T33	HN	Rep2	1039	23.50646443	0.3411	0.441	2.514	30	801
MxB	T33	HN	Rep2	1230	23.83645601	0.3369	0.441	2.514	30	801
MxB	T33	HN	Rep2	1325	23.98562737	0.3328	0.441	2.514	30	801
MxB	T33	HN	Rep2	298	16.0022884	0.3253	0.441	2.514	30	801	16.0022884
MxB	T33	HN	Rep2	278	15.98516986	0.2722	0.457	3.112	35	800	15.98516986
MxB	T33	HN	Rep2	279	15.9229356	0.2699	0.457	3.112	35	799
MxB	T33	HN	Rep2	244	13.72474326	0.2671	0.457	3.112	35	799
MxB	T33	HN	Rep2	214	11.16190085	0.2659	0.457	3.112	35	799
MxB	T33	HN	Rep2	154	5.910417398	0.2756	0.457	3.112	35	800
MxB	T33	HN	Rep2	126	3.094009119	0.2833	0.457	3.112	35	800
MxB	T33	HN	Rep2	97	0.123589239	0.2977	0.457	3.112	35	800
MxB	T33	HN	Rep2	71	-2.26237378	0.3074	0.457	3.112	35	801
MxB	T33	HN	Rep2	291	16.48220385	0.3212	0.457	3.112	35	800
MxB	T33	HN	Rep2	368	20.01629849	0.3236	0.457	3.112	35	800
MxB	T33	HN	Rep2	448	22.43008472	0.3191	0.457	3.112	35	800
MxB	T33	HN	Rep2	533	24.07478574	0.3139	0.457	3.112	35	800
MxB	T33	HN	Rep2	623	24.93732668	0.3081	0.457	3.112	35	800
MxB	T33	HN	Rep2	712	25.43235804	0.2975	0.457	3.112	35	800
MxB	T33	HN	Rep2	798	26.17501165	0.2861	0.457	3.112	35	800
MxB	T33	HN	Rep2	984	26.66462324	0.2788	0.457	3.112	35	800
MxB	T33	HN	Rep2	1170	26.83461882	0.2709	0.457	3.112	35	800
MxB	T33	HN	Rep2	1262	26.78274009	0.2624	0.457	3.112	35	800
MxB	T33	HN	Rep2	285	14.10652961	0.2506	0.457	3.112	35	800
MxB	T33	HN	Rep2	254	11.47173847	0.1534	0.421	3.786	40	800	11.47173847
MxB	T33	HN	Rep2	261	11.40388565	0.1605	0.421	3.786	40	799
MxB	T33	HN	Rep2	259	11.36677057	0.1595	0.421	3.786	40	802
MxB	T33	HN	Rep2	257	10.9066953	0.1490	0.421	3.786	40	801
MxB	T33	HN	Rep2	239	10.60542218	0.1251	0.421	3.786	40	800
MxB	T33	HN	Rep2	211	8.5969228	0.1165	0.421	3.786	40	801
MxB	T33	HN	Rep2	194	6.646387427	0.1172	0.421	3.786	40	801
MxB	T33	HN	Rep2	158	2.483133343	0.1231	0.421	3.786	40	801
MxB	T33	HN	Rep2	137	0.568875462	0.1303	0.421	3.786	40	802
MxB	T33	HN	Rep2	115	-1.554273016	0.1371	0.421	3.786	40	802
MxB	T33	HN	Rep2	91	-2.842952347	0.1414	0.421	3.786	40	802
MxB	T33	HN	Rep2	269	10.16692197	0.1499	0.421	3.786	40	802
MxB	T33	HN	Rep2	316	13.96595628	0.1450	0.421	3.786	40	798
MxB	T33	HN	Rep2	379	16.81097081	0.1454	0.421	3.786	40	798
MxB	T33	HN	Rep2	434	19.33522381	0.1377	0.421	3.786	40	798
MxB	T33	HN	Rep2	503	21.50067091	0.1370	0.421	3.786	40	798
MxB	T33	HN	Rep2	579	22.73901942	0.1350	0.421	3.786	40	798
MxB	T33	HN	Rep2	653	24.26153407	0.1333	0.421	3.786	40	798
MxB	T33	HN	Rep2	827	25.51081792	0.1324	0.421	3.786	40	798
MxB	T33	HN	Rep2	995	26.82290505	0.1299	0.421	3.786	40	798
MxB	T33	HN	Rep2	1157	25.08179221	0.1497	0.421	3.786	40	799
MxB	T33	HN	Rep2	265	10.45462345	0.1544	0.421	3.786	40	802
MxB	T33	HN	Rep2	227	9.255735072	0.1344	0.224	0.795	15	800
MxB	T33	HN	Rep2	191	8.426528366	0.1366	0.224	0.795	15	800
MxB	T33	HN	Rep2	131	5.468764185	0.1420	0.224	0.795	15	800
MxB	T33	HN	Rep2	103	3.770652506	0.1454	0.224	0.795	15	801
MxB	T33	HN	Rep2	77	1.867856079	0.1476	0.224	0.795	15	801
MxB	T33	HN	Rep2	56	0.13028724	0.1512	0.224	0.795	15	801
MxB	T33	HN	Rep2	303	8.473232074	0.1585	0.224	0.795	15	801	8.473232074
MxB	T33	HN	Rep2	405	8.446918644	0.1643	0.224	0.795	15	801
MxB	T33	HN	Rep2	501	8.916354352	0.1722	0.224	0.795	15	801
MxB	T33	HN	Rep2	599	9.282359341	0.1778	0.224	0.795	15	801
MxB	T33	HN	Rep2	701	9.385787367	0.1852	0.224	0.795	15	801
MxB	T33	HN	Rep2	798	9.741980037	0.1908	0.224	0.795	15	801
MxB	T33	HN	Rep2	898	9.795248089	0.1943	0.224	0.795	15	801
MxB	T33	HN	Rep4	370.2518389	6.553382824	0.5047	0.114	0.495	10	801	6.553382824
MxB	T33	HN	Rep4	369.8581891	6.707250833	0.7034	0.114	0.495	10	801
MxB	T33	HN	Rep4	371.128139	6.413883829	0.7040	0.114	0.495	10	800
MxB	T33	HN	Rep4	274.2240785	6.098954104	0.7034	0.114	0.495	10	802
MxB	T33	HN	Rep4	180.2842129	4.83226217	0.7040	0.114	0.495	10	801
MxB	T33	HN	Rep4	90.73057724	2.214490537	0.7014	0.114	0.495	10	802
MxB	T33	HN	Rep4	48.44256978	0.139080736	0.7016	0.114	0.495	10	801
MxB	T33	HN	Rep4	368.0061851		0.6991	0.114	0.495	10	801
MxB	T33	HN	Rep4	469.1552763	6.39229777	0.6978	0.114	0.495	10	799
MxB	T33	HN	Rep4	567.480667	6.413540946	0.6954	0.114	0.495	10	800
MxB	T33	HN	Rep4	665.4105048	6.158321885	0.6945	0.114	0.495	10	801
MxB	T33	HN	Rep4	762.6549223	6.341465147	0.6898	0.114	0.495	10	800
MxB	T33	HN	Rep4	863.6275978		0.6856	0.114	0.495	10	801
MxB	T33	HN	Rep4	958.8516834	6.431417125	0.6820	0.114	0.495	10	801
MxB	T33	HN	Rep4	1152.77411	6.61670296	0.6776	0.114	0.495	10	802
MxB	T33	HN	Rep4	342.1797874	12.04497559	0.5124	0.261	1.714	20	798	12.04497559
MxB	T33	HN	Rep4	346.4971436	11.19432726	0.5291	0.261	1.714	20	798
MxB	T33	HN	Rep4	342.7472855	12.29563728	0.5329	0.261	1.714	20	801
MxB	T33	HN	Rep4	246.682049	11.8844832	0.5294	0.261	1.714	20	801
MxB	T33	HN	Rep4	160.9172527	8.870104989	0.5377	0.261	1.714	20	800
MxB	T33	HN	Rep4	88.42212023	2.337342251	0.5429	0.261	1.714	20	800
MxB	T33	HN	Rep4	51.97327917	-0.915866243	0.5481	0.261	1.714	20	800
MxB	T33	HN	Rep4	352.8119991	10.07902806	0.5529	0.261	1.714	20	800
MxB	T33	HN	Rep4	449.1675312	10.40040249	0.5567	0.261	1.714	20	801
MxB	T33	HN	Rep4	542.1842074	11.52496879	0.5579	0.261	1.714	20	800
MxB	T33	HN	Rep4	644.9428827	9.965398407	0.5545	0.261	1.714	20	800
MxB	T33	HN	Rep4	736.7532377	11.6595144	0.5626	0.261	1.714	20	800
MxB	T33	HN	Rep4	831.8490203	12.53222895	0.5573	0.261	1.714	20	800
MxB	T33	HN	Rep4	928.5537056	12.37808676	0.5568	0.261	1.714	20	801
MxB	T33	HN	Rep4	1123.767751	12.64126935	0.5519	0.261	1.714	20	800
MxB	T33	HN	Rep4	1412.892236	13.38095829	0.5491	0.261	1.714	20	800
MxB	T33	HN	Rep4	346.8842052	11.20157827	0.5470	0.261	1.714	20	800
MxB	T33	HN	Rep4	315.362365	14.58487187	0.4430	0.377	2.404	25	800	14.58487187
MxB	T33	HN	Rep4	314.8931475		0.4324	0.377	2.404	25	799
MxB	T33	HN	Rep4	309.6237688		0.4356	0.377	2.404	25	801
MxB	T33	HN	Rep4	228.2447777	13.75517682	0.4327	0.377	2.404	25	801
MxB	T33	HN	Rep4	157.4918647	7.939734246	0.4329	0.377	2.404	25	800
MxB	T33	HN	Rep4	89.71174225	1.459576929	0.4355	0.377	2.404	25	802
MxB	T33	HN	Rep4	55.28456605	-1.572415317	0.4397	0.377	2.404	25	801
MxB	T33	HN	Rep4	331.341031	12.39677368	0.4383	0.377	2.404	25	800
MxB	T33	HN	Rep4	417.9060168	14.4518233	0.4287	0.377	2.404	25	800
MxB	T33	HN	Rep4	511.0009613	15.04915841	0.4251	0.377	2.404	25	802
MxB	T33	HN	Rep4	604.3781631	15.71311234	0.4223	0.377	2.404	25	802
MxB	T33	HN	Rep4	698.0794503	16.18287907	0.4197	0.377	2.404	25	798
MxB	T33	HN	Rep4	794.8237608	16.06750763	0.4172	0.377	2.404	25	800
MxB	T33	HN	Rep4	892.5114043	15.6994395	0.4149	0.377	2.404	25	799
MxB	T33	HN	Rep4	1082.266529	16.45238296	0.4122	0.377	2.404	25	799
MxB	T33	HN	Rep4	1370.368818	16.71765089	0.4094	0.377	2.404	25	801
MxB	T33	HN	Rep4	317.4121289	14.58487187	0.4090	0.377	2.404	25	801
MxB	T33	HN	Rep4	298.1607387	16.58795328	0.3691	0.431	3.107	30	799	16.58795328
MxB	T33	HN	Rep4	218.4337499	13.02499784	0.3549	0.431	3.107	30	799
MxB	T33	HN	Rep4	154.1591076	7.149940419	0.3625	0.431	3.107	30	799
MxB	T33	HN	Rep4	94.63285854	0.13534245	0.3760	0.431	3.107	30	799
MxB	T33	HN	Rep4	59.95345084	-2.506140144	0.3889	0.431	3.107	30	799
MxB	T33	HN	Rep4	313.2972689		0.4035	0.431	3.107	30	799
MxB	T33	HN	Rep4	394.606238	17.23514188	0.3941	0.431	3.107	30	799
MxB	T33	HN	Rep4	479.0319147	17.93860048	0.3896	0.431	3.107	30	799
MxB	T33	HN	Rep4	577.3455758	18.84554968	0.3846	0.431	3.107	30	799
MxB	T33	HN	Rep4	671.2006614	19.17837766	0.3888	0.431	3.107	30	799
MxB	T33	HN	Rep4	767.3368081	19.25696636	0.3848	0.431	3.107	30	800
MxB	T33	HN	Rep4	861.9193738	19.34141586	0.3789	0.431	3.107	30	800
MxB	T33	HN	Rep4	1046.649256	20.38571935	0.3796	0.431	3.107	30	799
MxB	T33	HN	Rep4	1331.948113	20.67537668	0.3817	0.431	3.107	30	798
MxB	T33	HN	Rep4	302.2142398	15.97535103	0.3741	0.431	3.107	30	798	15.97535103
MxB	T33	HN	Rep4	na		0.3909	0.431	3.107	30	799
MxB	T33	HN	Rep4	288.7483101	17.96609127	0.3601	0.460	3.447	35	801	17.96609127
MxB	T33	HN	Rep4	289.0405277	18.05838074	0.3592	0.460	3.447	35	799
MxB	T33	HN	Rep4	285.9757284	18.22783636	0.3455	0.460	3.447	35	800
MxB	T33	HN	Rep4	219.4965876	12.90158447	0.3576	0.460	3.447	35	801
MxB	T33	HN	Rep4	157.0980261	6.485074953	0.3624	0.460	3.447	35	800
MxB	T33	HN	Rep4	96.17381041	-0.136092828	0.3700	0.460	3.447	35	799
MxB	T33	HN	Rep4	64.27064376	-3.342985185	0.3787	0.460	3.447	35	799
MxB	T33	HN	Rep4	301.112403		0.3829	0.460	3.447	35	799
MxB	T33	HN	Rep4	372.345853	21.14618893	0.3814	0.460	3.447	35	799
MxB	T33	HN	Rep4	460.1899876	22.47588814	0.3777	0.460	3.447	35	800
MxB	T33	HN	Rep4	552.8787738	22.90261349	0.3765	0.460	3.447	35	799
MxB	T33	HN	Rep4	645.9590262	23.17935791	0.3747	0.460	3.447	35	799
MxB	T33	HN	Rep4	740.0079854	23.3718432	0.3728	0.460	3.447	35	799
MxB	T33	HN	Rep4	834.6212693	23.210312	0.3696	0.460	3.447	35	799
MxB	T33	HN	Rep4	1023.938456	23.33245805	0.3669	0.460	3.447	35	799
MxB	T33	HN	Rep4	1307.355683	23.57010482	0.3648	0.460	3.447	35	799
MxB	T33	HN	Rep4	294.2019916	13.99196486	0.3004	0.400	4.329	40	798	13.99196486
MxB	T33	HN	Rep4	296.6079807	13.42191529	0.2967	0.400	4.329	40	799
MxB	T33	HN	Rep4	291.8322819	14.61557162	0.3071	0.400	4.329	40	799
MxB	T33	HN	Rep4	225.6470233	9.59818064	0.3040	0.400	4.329	40	802
MxB	T33	HN	Rep4	164.097512	3.989554811	0.2970	0.400	4.329	40	801
MxB	T33	HN	Rep4	105.1038051	-1.819583217	0.2978	0.400	4.329	40	801
MxB	T33	HN	Rep4	73.4483643	-4.475909856	0.3045	0.400	4.329	40	801
MxB	T33	HN	Rep4	301.4390142	12.72879752	0.3027	0.400	4.329	40	801
MxB	T33	HN	Rep4	370.5724542	16.86738664	0.3006	0.400	4.329	40	802
MxB	T33	HN	Rep4	441.6560828	20.71887501	0.3003	0.400	4.329	40	801
MxB	T33	HN	Rep4	521.847847	22.96108116	0.2987	0.400	4.329	40	801
MxB	T33	HN	Rep4	610.4536635	24.20507399	0.3026	0.400	4.329	40	802
MxB	T33	HN	Rep4	696.8105297	25.15925116	0.2974	0.400	4.329	40	802
MxB	T33	HN	Rep4	786.5930476	25.69807624	0.2963	0.400	4.329	40	801
MxB	T33	HN	Rep4	973.5152307	26.03380973	0.2965	0.400	4.329	40	802
MxB	T33	HN	Rep4	1249.013267	27.10620187	0.2923	0.400	4.329	40	802
MxN	T33	HN	Rep1	271.3954103	8.249040105	0.113193993	0.190	1.484	15	802	8.249040105
MxN	T33	HN	Rep1	200.3234961	7.214770771	0.128885492	0.190	1.484	15	798
MxN	T33	HN	Rep1	138.1232787	4.698256815	0.137038796	0.190	1.484	15	798
MxN	T33	HN	Rep1	82.21276467	1.404525249	0.148785905	0.190	1.484	15	798
MxN	T33	HN	Rep1	54.15406631	-0.442115933	0.155969007	0.190	1.484	15	798
MxN	T33	HN	Rep1	304.8060136	8.715563024	0.169242621	0.190	1.484	15	798
MxN	T33	HN	Rep1	314.1018809	8.681598012	0.189312972	0.190	1.484	15	799
MxN	T33	HN	Rep1	408.5741222	9.713513302	0.203047033	0.190	1.484	15	798
MxN	T33	HN	Rep1	504.6084586	10.75078677	0.219623795	0.190	1.484	15	799
MxN	T33	HN	Rep1	606.9399027	10.86192836	0.231439364	0.190	1.484	15	799
MxN	T33	HN	Rep1	699.945875	11.96376296	0.243270156	0.190	1.484	15	798
MxN	T33	HN	Rep1	800.7177143	12.14120186	0.25138713	0.190	1.484	15	800
MxN	T33	HN	Rep1	888.1724287	13.91871497	0.254848961	0.190	1.484	15	798
MxN	T33	HN	Rep1	1086.302366	13.489431	0.250859796	0.190	1.484	15	798
MxN	T33	HN	Rep1	1375.984438	14.2168217	0.243769211	0.190	1.484	15	799
MxN	T33	HN	Rep1	282.3404028	12.05136488	0.190428888	0.230	1.829	20	800	12.05136488
MxN	T33	HN	Rep1	212.395994	9.289316351	0.198053644	0.230	1.829	20	800
MxN	T33	HN	Rep1	149.0285709	5.425151884	0.202780025	0.230	1.829	20	800
MxN	T33	HN	Rep1	84.79276449	1.561535759	0.208662245	0.230	1.829	20	800
MxN	T33	HN	Rep1	55.98230593	-0.885774886	0.216206896	0.230	1.829	20	800
MxN	T33	HN	Rep1	305.7258838	11.4476712	0.232599782	0.230	1.829	20	800
MxN	T33	HN	Rep1	392.6964537	13.14653908	0.238056572	0.230	1.829	20	800
MxN	T33	HN	Rep1	479.6420486	14.83887975	0.241666804	0.230	1.829	20	800
MxN	T33	HN	Rep1	575.0448386	15.37308294	0.243331254	0.230	1.829	20	800
MxN	T33	HN	Rep1	661.229408	16.97860843	0.240834465	0.230	1.829	20	800
MxN	T33	HN	Rep1	755.76009	16.88630385	0.234691814	0.230	1.829	20	800
MxN	T33	HN	Rep1	845.7288522	17.55751955	0.228415431	0.230	1.829	20	800
MxN	T33	HN	Rep1	1038.007973	17.6020013	0.222846797	0.230	1.829	20	800
MxN	T33	HN	Rep1	1326.341996	18.04845682	0.218572074	0.230	1.829	20	800
MxN	T33	HN	Rep1	292.8627132	12.00032978	0.213156452	0.230	1.829	20	800
MxN	T33	HN	Rep1	257.6640752	12.78033689	0.166026671	0.380	2.452	25	801	12.78033689
MxN	T33	HN	Rep1	201.7012041	9.070074904	0.172183131	0.380	2.452	25	800
MxN	T33	HN	Rep1	139.0668486	5.642285138	0.174815282	0.380	2.452	25	800
MxN	T33	HN	Rep1	87.17025221	1.045070526	0.178171649	0.380	2.452	25	801
MxN	T33	HN	Rep1	61.26980888	-1.34592306	0.184070931	0.380	2.452	25	801
MxN	T33	HN	Rep1	273.4998702	13.48799012	0.201270835	0.380	2.452	25	801
MxN	T33	HN	Rep1	350.5052196	16.20719316	0.205928739	0.380	2.452	25	801
MxN	T33	HN	Rep1	424.252683	19.37827863	0.209143501	0.380	2.452	25	801
MxN	T33	HN	Rep1	517.4040943	20.04004165	0.211468006	0.380	2.452	25	801
MxN	T33	HN	Rep1	606.2904443	20.97325519	0.210614179	0.380	2.452	25	801
MxN	T33	HN	Rep1	692.7219525	22.25045219	0.209355006	0.380	2.452	25	801
MxN	T33	HN	Rep1	786.7558894	22.38313758	0.207303092	0.380	2.452	25	801
MxN	T33	HN	Rep1	972.5679022	23.07648957	0.2033938	0.380	2.452	25	801
MxN	T33	HN	Rep1	1254.717355	23.70639008	0.197787625	0.380	2.452	25	801
MxN	T33	HN	Rep1	273.5898563	13.12813066	0.195766375	0.380	2.452	25	801
MxN	T33	HN	Rep1	245.9091108	14.0806556	0.170697818	0.470	2.931	30	800	14.0806556
MxN	T33	HN	Rep1	193.4798915	9.861221768	0.174910936	0.470	3.297	30	799
MxN	T33	HN	Rep1	139.2838791	5.667475552	0.180161762	0.470	3.297	30	801
MxN	T33	HN	Rep1	92.01201605	0.443481488	0.185256521	0.470	2.931	30	801
MxN	T33	HN	Rep1	66.8586026	-2.072962683	0.191037623	0.470	3.297	30	801
MxN	T33	HN	Rep1	261.3128276	14.07883425	0.195693033	0.470	2.931	30	802
MxN	T33	HN	Rep1	255.0214	14.85790818	0.195646107	0.470	3.297	30	800
MxN	T33	HN	Rep1	320.4473007	18.40698867	0.195711817	0.470	3.183	30	799
MxN	T33	HN	Rep1	389.0699456	21.54922914	0.195627785	0.470	2.931	30	799
MxN	T33	HN	Rep1	471.3286332	23.1902682	0.195554908	0.470	3.297	30	798
MxN	T33	HN	Rep1	552.2399502	24.81332755	0.194508478	0.470	3.297	30	798
MxN	T33	HN	Rep1	637.3282894	25.73047179	0.191643478	0.470	2.931	30	800
MxN	T33	HN	Rep1	722.5109355	26.63198968	0.188929337	0.470	3.297	30	799
MxN	T33	HN	Rep1	904.5234551	27.01430337	0.183015728	0.470	3.223	30	799
MxN	T33	HN	Rep1	1186.752543	28.13408507	0.185105238	0.470	3.240	30	800
MxN	T33	HN	Rep1	229.4886256	11.47982587	0.126337844	0.430	3.429	35	800	11.47982587
MxN	T33	HN	Rep1	187.01592	7.430607248	0.125458275	0.430	3.868	35	800
MxN	T33	HN	Rep1	147.2344828	3.180888507	0.124450543	0.430	3.429	35	799
MxN	T33	HN	Rep1	104.0193823	-0.691699611	0.123308939	0.430	3.868	35	799
MxN	T33	HN	Rep1	82.82277226	-2.693908918	0.1248805	0.430	3.429	35	798
MxN	T33	HN	Rep1	230.065603	10.99446048	0.122266018	0.430	3.868	35	798
MxN	T33	HN	Rep1	219.5425815	10.66957171	0.110280372	0.430	3.429	35	798
MxN	T33	HN	Rep1	260.0393477	13.21050184	0.101273569	0.430	3.868	35	798
MxN	T33	HN	Rep1	298.8464363	15.57227452	0.09420731	0.430	3.429	35	799
MxN	T33	HN	Rep1	337.7589139	17.82699002	0.089128344	0.430	3.868	35	799
MxN	T33	HN	Rep1	379.9645563	19.60996465	0.084200418	0.430	3.429	35	799
MxN	T33	HN	Rep1	418.9934581	21.45441441	0.080114569	0.430	3.868	35	799
MxN	T33	HN	Rep1	470.30181	22.65405052	0.076821779	0.430	3.429	35	799
MxN	T33	HN	Rep1	572.2485416	25.49526088	0.072927923	0.430	3.868	35	799
MxN	T33	HN	Rep1	781.9869097	27.57122561	0.069626351	0.430	3.868	35	799
MxN	T33	HN	Rep1	217.9334953	6.750059002	0.067710424	0.330	4.245	40	799	6.750059002
MxN	T33	HN	Rep1	192.945	5.180616361	0.099658503	0.330	4.289	40	801
MxN	T33	HN	Rep1	157.9611738	1.319320998	0.080206692	0.330	4.701	40	800
MxN	T33	HN	Rep1	142.8668832	-2.223220924	0.070662817	0.330	4.245	40	801
MxN	T33	HN	Rep1	118.9065128	-3.145356346	0.069322752	0.330	4.289	40	802
MxN	T33	HN	Rep1	238.3801778	5.650215678	0.068562225	0.330	4.701	40	798
MxN	T33	HN	Rep1	249.2693803	8.537170026	0.063517003	0.330	4.245	40	800	8.537170026
MxN	T33	HN	Rep1	298.8221559	10.1815515	0.063129785	0.330	4.289	40	800
MxN	T33	HN	Rep1	339.2016936	12.13411076	0.062560296	0.330	4.701	40	800
MxN	T33	HN	Rep1	373.4013309	14.34520412	0.062221379	0.330	4.245	40	799
MxN	T33	HN	Rep1	421.9061255	15.94373373	0.061824061	0.330	4.289	40	799
MxN	T33	HN	Rep1	465.539426	17.82407254	0.06185431	0.330	4.701	40	799
MxN	T33	HN	Rep1	568.1059625	20.94046467	0.061605957	0.330	4.245	40	799
MxN	T33	HN	Rep1	742.5158404	24.88006871	0.061580578	0.330	4.289	40	799
MxN	T23	HN	Rep3	210.3009577	12.06027508	0.111882059	0.289	1.376	15	799	12.06027508
MxN	T23	HN	Rep3	208.7416144	12.32629108	0.113363878	0.289	1.376	15	798
MxN	T23	HN	Rep3	209.8081123	13.15382426	0.122509819	0.289	1.376	15	801
MxN	T23	HN	Rep3	166.931364	9.950552078	0.133720067	0.289	1.376	15	798
MxN	T23	HN	Rep3	119.8645909	6.028975112	0.134663542	0.289	1.376	15	801
MxN	T23	HN	Rep3	78.54453119	1.536783029	0.135146431	0.289	1.376	15	798
MxN	T23	HN	Rep3	55.61046613	-0.539940466	0.136169894	0.289	1.376	15	799
MxN	T23	HN	Rep3	245.1170864	13.73525048	0.160496927	0.289	1.376	15	801
MxN	T23	HN	Rep3	256.2471044		0.197794613	0.289	1.376	15	801
MxN	T23	HN	Rep3	346.898575	16.43450834	0.202228954	0.289	1.376	15	799
MxN	T23	HN	Rep3	440.3269605	15.92817112	0.185322371	0.289	1.376	15	798
MxN	T23	HN	Rep3	516.0862766	16.00838699	0.160223015	0.289	1.376	15	800
MxN	T23	HN	Rep3	578.4407788	18.76066641	0.154862234	0.289	1.376	15	801
MxN	T23	HN	Rep3	668.5356852	20.50532916	0.166234476	0.289	1.376	15	800
MxN	T23	HN	Rep3	774.9292617	19.59862437	0.165608213	0.289	1.376	15	799
MxN	T23	HN	Rep3	980.7881454	17.89271716	0.156100184	0.289	1.376	15	798
MxN	T23	HN	Rep3	1249.936899	18.27767288	0.138478471	0.289	1.376	15	798
MxN	T23	HN	Rep3	196.9979784	13.36337598	0.115030603	0.467	2.199	20	801
MxN	T23	HN	Rep3	192.0304256	13.6751395	0.114821557	0.467	2.199	20	800	13.6751395
MxN	T23	HN	Rep3	224.9653337	15.30966997	0.158972883	0.467	2.199	20	801
MxN	T23	HN	Rep3	172.7486003	12.19833716	0.177341529	0.467	2.199	20	799
MxN	T23	HN	Rep3	135.1534136	6.256667475	0.185145232	0.467	2.199	20	799
MxN	T23	HN	Rep3	91.31060678	0.562876725	0.177890974	0.467	2.199	20	800
MxN	T23	HN	Rep3	57.39015636	-0.821409769	0.164428563	0.467	2.199	20	801
MxN	T23	HN	Rep3	251.6417136		0.15092472	0.467	2.199	20	802
MxN	T23	HN	Rep3	228.5734799	14.94864925	0.157493906	0.467	2.199	20	801
MxN	T23	HN	Rep3	294.2145918	19.59902537	0.174721616	0.467	2.199	20	802
MxN	T23	HN	Rep3	373.5769548	22.22132422	0.183378853	0.467	2.199	20	799
MxN	T23	HN	Rep3	461.3390059	23.91330864	0.188855683	0.467	2.199	20	801
MxN	T23	HN	Rep3	543.7509941	24.42090255	0.178327637	0.467	2.199	20	802
MxN	T23	HN	Rep3	643.6887982	22.42928996	0.161407644	0.467	2.199	20	802
MxN	T23	HN	Rep3	717.7627622	22.04816587	0.143116114	0.467	2.199	20	799
MxN	T23	HN	Rep3	191.164385	12.64703165	0.107276696	0.528	3.025	25	800	12.64703165
MxN	T23	HN	Rep3	158.4888096	9.041863113	0.114507285	0.528	3.025	25	799
MxN	T23	HN	Rep3	130.4626519	4.619144144	0.123152043	0.528	3.025	25	798
MxN	T23	HN	Rep3	86.66196026	0.735903577	0.132522077	0.528	3.025	25	800
MxN	T23	HN	Rep3	67.29474692	-1.588713355	0.140669326	0.528	3.025	25	802
MxN	T23	HN	Rep3	219.0410103	14.23924302	0.144259157	0.528	3.025	25	802
MxN	T23	HN	Rep3	212.5252959	14.58555731	0.142367907	0.528	3.025	25	802
MxN	T23	HN	Rep3	262.7277147	18.58641744	0.143255939	0.528	3.025	25	802
MxN	T23	HN	Rep3	322.6254231	21.81187274	0.144171569	0.528	3.025	25	802
MxN	T23	HN	Rep3	386.1356103	24.5640029	0.143862224	0.528	3.025	25	802
MxN	T23	HN	Rep3	461.4247563	26.27035263	0.143293378	0.528	3.025	25	802
MxN	T23	HN	Rep3	533.3687421	27.90416339	0.140971077	0.528	3.025	25	802
MxN	T23	HN	Rep3	610.0386453	28.99247666	0.138185764	0.528	3.025	25	801
MxN	T23	HN	Rep3	786.4106831	29.88750168	0.135958719	0.528	3.025	25	801
MxN	T23	HN	Rep3	1058.47522	30.43532446	0.132191349	0.528	3.025	25	801
MxN	T23	HN	Rep3	220.0469561	13.02444425	0.132492294	0.528	3.025	25	801
MxN	T23	HN	Rep3	165.8121502	9.445818052	0.071034903	0.380	3.436	30	801	9.445818052
MxN	T23	HN	Rep3	181.2358722	9.514119713	0.077749881	0.380	3.436	30	800
MxN	T23	HN	Rep3	158.0354142	6.295407481	0.080754564	0.380	3.436	30	800
MxN	T23	HN	Rep3	139.8355984	2.509968396	0.081839932	0.380	3.436	30	800
MxN	T23	HN	Rep3	112.881765	-0.888825242	0.081828039	0.380	3.436	30	801
MxN	T23	HN	Rep3	81.45939398		0.085307445	0.380	3.436	30	802
MxN	T23	HN	Rep3	182.5440479	10.796958	0.088693611	0.380	3.436	30	798
MxN	T23	HN	Rep3	174.2624643	11.78570797	0.092975633	0.380	3.436	30	798
MxN	T23	HN	Rep3	239.9580939	13.3548908	0.092206826	0.380	3.436	30	798
MxN	T23	HN	Rep3	256.1637188	18.09684943	0.093651796	0.380	3.436	30	798
MxN	T23	HN	Rep3	278.2735743	22.68822208	0.095709809	0.380	3.436	30	799
MxN	T23	HN	Rep3	354.4198213	23.83205571	0.095587234	0.380	3.436	30	798
MxN	T23	HN	Rep3	429.4005771	24.80128527	0.094796915	0.380	3.436	30	798
MxN	T23	HN	Rep3	481.4623113	26.78297657	0.092795073	0.380	3.436	30	798
MxN	T23	HN	Rep3	631.9903616	27.08652774	0.088222142	0.380	3.436	30	798
MxN	T23	HN	Rep3	798.5501343		0.084053651	0.380	3.436	30	799
MxN	T23	HN	Rep3	184.9639733	9.570433406	0.079293022	0.380	3.436	30	799
MxN	T23	HN	Rep3	234.5961219	3.946522789	0.04498977	0.266	3.985	35	798	3.946522789
MxN	T23	HN	Rep3	232.8095171	3.947894278	0.044455931	0.266	3.985	35	798
MxN	T23	HN	Rep3	235.9854179	3.805786528	0.043874075	0.266	3.985	35	798
MxN	T23	HN	Rep3	218.7926208	4.08627234	0.041830175	0.266	3.985	35	798
MxN	T23	HN	Rep3	187.7232711	2.493522348	0.042537865	0.266	3.985	35	799
MxN	T23	HN	Rep3	172.3956164	0.405071056	0.044990076	0.266	3.985	35	799
MxN	T23	HN	Rep3	166.1299279	-1.990204572	0.043393241	0.266	3.985	35	801
MxN	T23	HN	Rep3	158.2116078	-2.780208832	0.039156665	0.266	3.985	35	802
MxN	T23	HN	Rep3	216.0034412	4.001593761	0.040206381	0.266	3.985	35	798
MxN	T23	HN	Rep3	235.1660148	4.061750015	0.046529363	0.266	3.985	35	799
MxN	T23	HN	Rep3	262.4720097	5.907259807	0.046016524	0.266	3.985	35	798
MxN	T23	HN	Rep3	249.2984772	8.23686447	0.042034411	0.266	3.985	35	802
MxN	T23	HN	Rep3	259.4832958	10.27655818	0.041345544	0.266	3.985	35	802
MxN	T23	HN	Rep3	343.159292	11.81416899	0.046428897	0.266	3.985	35	798
MxN	T23	HN	Rep3	397.0486878	13.87895796	0.04985927	0.266	3.985	35	802
MxN	T23	HN	Rep3	403.4226141	16.02806104	0.048141511	0.266	3.985	35	798
MxN	T23	HN	Rep3	472.1333066	19.17048462	0.046955886	0.266	3.985	35	799
MxN	T23	HN	Rep3	651.1143882	20.60141402	0.047942731	0.266	3.985	35	799
MxN	T23	HN	Rep3	249.1111782	3.429705251	0.043934568	0.266	3.985	35	799
MxN	T23	HN	Rep3	277.9127432	1.900227872	0.034062731	0.186	5.039	40	800	1.900227872
MxN	T23	HN	Rep3	290.0132938	1.626972848	0.033913151	0.186	5.039	40	800
MxN	T23	HN	Rep3	292.7332987	1.602071055	0.034742031	0.186	5.039	40	800
MxN	T23	LN	Rep1	318.7252603	6.290906427	0.14322364	0.198	0.645	10	801	6.290906427
MxN	T23	LN	Rep1	313.1220748	6.867243182	0.145460403	0.198	0.645	10	801
MxN	T23	LN	Rep1	229.5680781	5.653564915	0.147332682	0.198	0.645	10	801
MxN	T23	LN	Rep1	154.6429502	3.589474123	0.145180258	0.198	0.645	10	801
MxN	T23	LN	Rep1	85.31073955	1.145980725	0.150672654	0.198	0.645	10	801
MxN	T23	LN	Rep1	50.35707985	-0.096408927	0.153973174	0.198	0.645	10	801
MxN	T23	LN	Rep1	314.0348303	7.336857952	0.157937227	0.198	0.645	10	798
MxN	T23	LN	Rep1	323.5736124	6.837561363	0.167533074	0.198	0.645	10	800
MxN	T23	LN	Rep1	415.4465626	7.797617686	0.174597818	0.198	0.645	10	801
MxN	T23	LN	Rep1	514.294757	8.015902536	0.180956537	0.198	0.645	10	801
MxN	T23	LN	Rep1	605.2628822	9.030124866	0.184969802	0.198	0.645	10	801
MxN	T23	LN	Rep1	802.9157213	8.931009595	0.183873882	0.198	0.645	10	801
MxN	T23	LN	Rep1	894.2913275	9.379302443	0.177760866	0.198	0.645	10	801
MxN	T23	LN	Rep1	1085.943184	9.387283148	0.166293423	0.198	0.645	10	801
MxN	T23	LN	Rep1	1361.850805	9.397283148	0.151416605	0.198	0.645	10	801
MxN	T23	LN	Rep1	297.6014321	6.39269232	0.111603123	0.198	0.645	10	801
MxN	T23	LN	Rep1	204.7622551	7.460345735	0.064891796	0.230	1.000	15	799	7.460345735
MxN	T23	LN	Rep1	155.1231957	5.840844968	0.068426327	0.230	1.000	15	799
MxN	T23	LN	Rep1	128.3943981	2.999042711	0.072234934	0.230	1.000	15	798
MxN	T23	LN	Rep1	81.37804548	0.811926761	0.078659715	0.230	1.000	15	798
MxN	T23	LN	Rep1	63.97807927	-0.769400232	0.086357345	0.230	1.000	15	798
MxN	T23	LN	Rep1	261.0308988	9.303708226	0.11805529	0.230	1.000	15	798
MxN	T23	LN	Rep1	353.4805118	11.53789483	0.140666131	0.230	1.000	15	798
MxN	T23	LN	Rep1	462.9961562	11.87069303	0.159090167	0.230	1.000	15	798
MxN	T23	LN	Rep1	560.9031086	13.02149769	0.175074876	0.230	1.000	15	798
MxN	T23	LN	Rep1	660.6035267	13.45436258	0.182995336	0.230	1.000	15	798
MxN	T23	LN	Rep1	758.1486764	13.88778548	0.187547473	0.230	1.000	15	798
MxN	T23	LN	Rep1	851.941351	14.48888008	0.188239539	0.230	1.000	15	798
MxN	T23	LN	Rep1	1047.209077	14.98878541	0.192376328	0.230	1.000	15	798
MxN	T23	LN	Rep1	1327.746125	15.9924689	0.184402683	0.230	1.000	15	798
MxN	T23	LN	Rep1	303.2118571	9.658971684	0.185320444	0.230	1.000	15	798
MxN	T23	LN	Rep1	273.549501	11.0379025	0.16018409	0.297	1.583	20	799	11.0379025
MxN	T23	LN	Rep1	201.3053202	8.751317441	0.162589933	0.297	1.583	20	799
MxN	T23	LN	Rep1	141.8798169	5.262124262	0.168211636	0.297	1.583	20	799
MxN	T23	LN	Rep1	89.52820794	0.847529345	0.17251572	0.297	1.583	20	799
MxN	T23	LN	Rep1	57.7770211	-0.919018593	0.184120281	0.297	1.583	20	799
MxN	T23	LN	Rep1	282.9702527	11.70812967	0.186656651	0.297	1.583	20	799
MxN	T23	LN	Rep1	288.2211064	11.66613642	0.196614841	0.297	1.583	20	799
MxN	T23	LN	Rep1	371.9864928	13.50229366	0.200671349	0.297	1.583	20	799
MxN	T23	LN	Rep1	460.1723647	15.21337838	0.209429703	0.297	1.583	20	799
MxN	T23	LN	Rep1	553.247482	16.06003198	0.21231336	0.297	1.583	20	799
MxN	T23	LN	Rep1	649.7427511	16.12046601	0.211249454	0.297	1.583	20	799
MxN	T23	LN	Rep1	745.7982301	16.49694203	0.213132186	0.297	1.583	20	799
MxN	T23	LN	Rep1	833.8251906	17.07242228	0.217219254	0.297	1.583	20	799
MxN	T23	LN	Rep1	1026.175351	17.17242228	0.213319446	0.297	1.583	20	799
MxN	T23	LN	Rep1	252.4824103	11.20953458	0.13898377	0.316	2.814	25	800	11.20953458
MxN	T23	LN	Rep1	192.8678001	7.679591691	0.13106781	0.316	2.814	25	800
MxN	T23	LN	Rep1	139.6052976	4.032844952	0.124127663	0.316	2.814	25	800
MxN	T23	LN	Rep1	88.67672171	0.647812687	0.122770294	0.316	2.814	25	800
MxN	T23	LN	Rep1	66.64256837	-1.371734431	0.12521038	0.316	2.814	25	800
MxN	T23	LN	Rep1	251.4013426	10.40451192	0.127240994	0.316	2.814	25	800
MxN	T23	LN	Rep1	249.2196611	10.61927783	0.12749405	0.316	2.814	25	800
MxN	T23	LN	Rep1	309.2795631	12.67338522	0.120157654	0.316	2.814	25	800
MxN	T23	LN	Rep1	376.1422021	14.73569335	0.119007427	0.316	2.814	25	800
MxN	T23	LN	Rep1	457.3397257	15.58106529	0.116927928	0.316	2.814	25	800
MxN	T23	LN	Rep1	519.2998259	17.46046572	0.112801936	0.316	2.814	25	800
MxN	T23	LN	Rep1	595.538812	18.11233344	0.108032192	0.316	2.814	25	800
MxN	T23	LN	Rep1	675.8700376	18.56005394	0.104285093	0.316	2.814	25	800
MxN	T23	LN	Rep1	847.5887172	19.26256124	0.100048995	0.316	2.814	25	800
MxN	T23	LN	Rep1	1090.001501	20.40024423	0.096096588	0.316	2.814	25	800
MxN	T23	LN	Rep1	240.693227	8.254921677	0.092447704	0.316	2.814	25	800
MxN	T23	LN	Rep1	268.6237953	2.294146754	0.028157051	0.216	3.053	30	801	2.294146754
MxN	T23	LN	Rep1	211.6319693	1.474469042	0.031031869	0.216	3.053	30	802
MxN	T23	LN	Rep1	198.4542293	-0.107999175	0.023964737	0.216	3.053	30	801
MxN	T23	LN	Rep1	216.98173	-1.594090425	0.020780218	0.216	3.053	30	801
MxN	T23	LN	Rep1	217.9235508		0.01884025	0.216	3.053	30	801
MxN	T23	LN	Rep1	222.3993316	1.899342387	0.018657788	0.216	3.053	30	801
MxN	T23	LN	Rep1	222.4178673	2.954768281	0.018207924	0.216	3.053	30	801
MxN	T23	LN	Rep1	322.5728708		0.02010542	0.216	3.053	30	801
MxN	T23	LN	Rep1	288.4443309	4.261654987	0.017621066	0.216	3.053	30	801
MxN	T23	LN	Rep1	336.4529542	5.996435082	0.022060931	0.216	3.053	30	801
MxN	T23	LN	Rep1	357.3420151	6.897505877	0.021634482	0.216	3.053	30	801
MxN	T23	LN	Rep1	550.4665696	6.153076065	0.023912217	0.216	3.053	30	801
MxN	T23	LN	Rep1	395.7526535	7.153076065	0.022594836	0.216	3.053	30	801
MxN	T23	LN	Rep1	777.3614687	8.175503841	0.019592161	0.216	3.053	30	801
MxN	T23	LN	Rep1	332.1345523	0.426679533	0.015801486	0.172	3.532	35	799	0.426679533
MxN	T23	LN	Rep1	377.7607135	-0.010765781	0.021161078	0.172	3.532	35	798
MxN	T23	LN	Rep1	301.1893832	-0.310354712	0.025268908	0.172	3.532	35	802
MxN	T23	LN	Rep1	270.5142985	-1.108734468	0.020813297	0.172	3.532	35	801
MxN	T23	LN	Rep1	271.7015028	-1.916257338	0.01678797	0.172	3.532	35	800
MxN	T23	LN	Rep1	262.2450631	-2.208337261	0.015981297	0.172	3.532	35	799
MxN	T23	LN	Rep1	342.9654556	0.328499015	0.016671887	0.172	3.532	35	799
MxN	T23	LN	Rep1	334.5238526	0.450952331	0.017594493	0.172	3.532	35	800
MxN	T23	LN	Rep1	411.679612	0.653408272	0.017882755	0.172	3.532	35	801
MxN	T23	LN	Rep1	450.3813656	1.315412601	0.018320692	0.172	3.532	35	801
MxN	T23	LN	Rep1	464.0909015	2.21888476	0.018014553	0.172	3.532	35	801
MxN	T23	LN	Rep1	545.3163377	2.360481278	0.018005952	0.172	3.532	35	801
MxN	T23	LN	Rep1	640.9634761	2.350384404	0.018052379	0.172	3.532	35	801
MxN	T23	LN	Rep1	695.7390678	2.836638729	0.01819826	0.172	3.532	35	798
MxN	T23	LN	Rep1	780.4233237	3.283663873	0.020406245	0.172	3.532	35	799
MxN	T23	LN	Rep1	413.2574381	-0.687111451	0.024193281	0.140	4.764	40	801	-0.687111451
MxN	T23	LN	Rep4	292.0502728	6.378044089	0.104909386	0.160	0.382	10	802	6.378044089
MxN	T23	LN	Rep4	291.5542983	6.602352997	0.107904243	0.160	0.382	10	803
MxN	T23	LN	Rep4	301.8794213	6.238750976	0.113793289	0.160	0.382	10	798
MxN	T23	LN	Rep4	222.9554031	5.164344306	0.120152902	0.160	0.382	10	798
MxN	T23	LN	Rep4	149.9430699	3.445738656	0.123383639	0.160	0.382	10	798
MxN	T23	LN	Rep4	84.45578347	1.064393817	0.129147037	0.160	0.382	10	801
MxN	T23	LN	Rep4	53.89529992	-0.382580038	0.139991924	0.160	0.382	10	802
MxN	T23	LN	Rep4	318.6748615	6.784919707	0.154641604	0.160	0.382	10	799
MxN	T23	LN	Rep4	326.4541588	6.568635762	0.16752005	0.160	0.382	10	798
MxN	T23	LN	Rep4	422.0610244	7.106475764	0.173484041	0.160	0.382	10	798
MxN	T23	LN	Rep4	516.002817	7.658341138	0.176841201	0.160	0.382	10	799
MxN	T23	LN	Rep4	612.9779517	8.075454718	0.183058163	0.160	0.382	10	802
MxN	T23	LN	Rep4	709.7710931	8.228135691	0.182167644	0.160	0.382	10	800
MxN	T23	LN	Rep4	804.5700146	8.643801074	0.179760258	0.160	0.382	10	799
MxN	T23	LN	Rep4	901.0052017	8.419563914	0.171056111	0.160	0.382	10	798
MxN	T23	LN	Rep4	259.4523132	7.318894706	0.090775262	0.158	1.459	15	801	7.318894706
MxN	T23	LN	Rep4	197.7656347	5.758575507	0.099561194	0.158	1.459	15	799
MxN	T23	LN	Rep4	140.223202	3.421579394	0.102017492	0.158	1.459	15	800
MxN	T23	LN	Rep4	85.22965528	0.753106718	0.096660383	0.158	1.459	15	798
MxN	T23	LN	Rep4	60.28360305	-0.612206426	0.091872564	0.158	1.459	15	799
MxN	T23	LN	Rep4	256.6246291	7.613811937	0.092616792	0.158	1.459	15	801
MxN	T23	LN	Rep4	246.7991793	8.055845933	0.091908863	0.158	1.459	15	799
MxN	T23	LN	Rep4	333.0906166	9.940940054	0.10551452	0.158	1.459	15	799
MxN	T23	LN	Rep4	429.0116383	10.43985058	0.109454262	0.158	1.459	15	802
MxN	T23	LN	Rep4	526.9193218	10.24923275	0.106234464	0.158	1.459	15	799
MxN	T23	LN	Rep4	615.561699	10.50737637	0.102183269	0.158	1.459	15	798
MxN	T23	LN	Rep4	286.7652526	8.133911227	0.129364496	0.158	1.459	15	799
MxN	T23	LN	Rep4	273.2622871	9.056270436	0.130115698	0.273	2.024	20	798	9.056270436
MxN	T23	LN	Rep4	184.036883	6.296801427	0.095086277	0.273	2.024	20	801
MxN	T23	LN	Rep4	150	3.744052117	NA	0.273	2.024	20	801
MxN	T23	LN	Rep4	92.71663112	0.54851949	0.158413785	0.273	2.024	20	801
MxN	T23	LN	Rep4	63.36568559	-0.85240296	0.099118399	0.273	2.024	20	801
MxN	T23	LN	Rep4	273.2622871	9.056270436	0.130115698	0.273	2.024	20	798
MxN	T23	LN	Rep4	281.5889303	10.13642254	0.160467216	0.273	2.024	20	801
MxN	T23	LN	Rep4	367.3600346	12.16325994	0.174651464	0.273	2.024	20	802
MxN	T23	LN	Rep4	451.8760837	12.5663889	0.158805637	0.273	2.024	20	799
MxN	T23	LN	Rep4	429.9027486	12.88259101	0.082551887	0.273	2.024	20	798
MxN	T23	LN	Rep4	614.0806265	13.24684179	0.130855005	0.273	2.024	20	799
MxN	T23	LN	Rep4	204.2658171	7.504211651	0.066463526	0.279	2.161	25	800	7.504211651
MxN	T23	LN	Rep4	212.3103417	7.259406005	0.067238524	0.279	2.161	25	800
MxN	T23	LN	Rep4	214.9244243	7.19843421	0.06782451	0.279	2.161	25	799
MxN	T23	LN	Rep4	173.4361784	4.902899649	0.068400292	0.279	2.161	25	800
MxN	T23	LN	Rep4	131.12297	2.670963434	0.069754982	0.279	2.161	25	800
MxN	T23	LN	Rep4	96.04671824	0.035969493	0.071631859	0.279	2.161	25	799
MxN	T23	LN	Rep4	70.53345651	-1.012411359	0.074422212	0.279	2.161	25	801
MxN	T23	LN	Rep4	222.3764259	7.745618589	0.076921853	0.279	2.161	25	799
MxN	T23	LN	Rep4	224.2177094	7.739283613	0.07775666	0.279	2.161	25	798
MxN	T23	LN	Rep4	284.6005481	9.572223328	0.078680727	0.279	2.161	25	800
MxN	T23	LN	Rep4	351.5502218	11.15205744	0.079642666	0.279	2.161	25	799
MxN	T23	LN	Rep4	426.1382494	12.5130664	0.081378316	0.279	2.161	25	799
MxN	T23	LN	Rep4	500.1380186	13.66139386	0.08155294	0.279	2.161	25	800
MxN	T23	LN	Rep4	576.5451338	14.57460704	0.081202561	0.279	2.161	25	798
MxN	T23	LN	Rep4	651.1640629	15.48326267	0.080431543	0.279	2.161	25	802
MxN	T23	LN	Rep4	814.4012224	16.4557905	0.07827505	0.279	2.161	25	801
MxN	T23	LN	Rep4	216.2439588	5.292303729	0.05177483	0.288	2.848	30	802	5.292303729
MxN	T23	LN	Rep4	209.2230732	5.093496626	0.047295043	0.288	2.848	30	798
MxN	T23	LN	Rep4	187.4451612	3.030260636	0.049220255	0.288	2.848	30	798
MxN	T23	LN	Rep4	151.13229	1.18422561	0.047692837	0.288	2.848	30	799
MxN	T23	LN	Rep4	121.9744337	-0.758924189	0.046186568	0.288	2.848	30	800
MxN	T23	LN	Rep4	109.2982834	-1.742068829	0.045329182	0.288	2.848	30	800
MxN	T23	LN	Rep4	205.9586207	5.046651021	0.045954851	0.288	2.848	30	800
MxN	T23	LN	Rep4	200.1887305	5.416039549	0.047663547	0.288	2.848	30	799
MxN	T23	LN	Rep4	245.1340683	7.183058392	0.049566214	0.288	2.848	30	799
MxN	T23	LN	Rep4	296.7146409	8.914471034	0.051908566	0.288	2.848	30	798
MxN	T23	LN	Rep4	351.0722281	10.42185093	0.05290158	0.288	2.848	30	798
MxN	T23	LN	Rep4	413.372497	11.57089324	0.053208817	0.288	2.848	30	801
MxN	T23	LN	Rep4	477.8774781	12.4729877	0.05274124	0.288	2.848	30	798
MxN	T23	LN	Rep4	526.2608082	13.59899554	0.051139163	0.288	2.848	30	798
MxN	T23	LN	Rep4	649.3264832	15.27330813	0.049491234	0.288	2.848	30	798
MxN	T23	LN	Rep4	821.5879274	16.40433427	0.045575364	0.288	2.848	30	800
MxN	T23	LN	Rep4	285.6132957	1.185843432	0.019780702	0.153	3.187	35	802	1.185843432
MxN	T23	LN	Rep4	249.8035012	0.490882568	0.022525406	0.153	3.187	35	800
MxN	T23	LN	Rep4	273.681776	-1.165916076	0.021456257	0.153	3.187	35	798
MxN	T23	LN	Rep4	237.4794468	-1.621839515	0.017678984	0.153	3.187	35	801
MxN	T23	LN	Rep4	260.6449538	-1.972850357	0.014408962	0.153	3.187	35	800
MxN	T23	LN	Rep4	237.084172	1.201817946	0.01371012	0.153	3.187	35	798
MxN	T23	LN	Rep4	259.320947	1.070592901	0.014705104	0.153	3.187	35	802
MxN	T23	LN	Rep4	275.9955558	1.79057629	0.014773355	0.153	3.187	35	800
MxN	T23	LN	Rep4	272.0069276	2.668320202	0.014598991	0.153	3.187	35	799
MxN	T23	LN	Rep4	382.2574716	2.575540919	0.015064833	0.153	3.187	35	799
MxN	T23	LN	Rep4	379.5729249	3.801455586	0.016334174	0.153	3.187	35	800
MxN	T23	LN	Rep4	462.7582697	4.489712905	0.018564626	0.153	3.187	35	801
MxN	T23	LN	Rep4	578.9068342	5.273758403	0.022906203	0.153	3.187	35	800
MxN	T23	LN	Rep4	674.0053709	6.841048553	0.023568636	0.153	3.187	35	800
MxN	T23	LN	Rep4	761.822122	8.412107839	0.020338887	0.153	3.187	35	799
MxN	T33	LN	Rep2	366.3507573	5.204067724	0.336261857	0.119	0.816	10	800	5.204067724
MxN	T33	LN	Rep2	256.7879915	5.367481553	0.239557883	0.119	0.816	10	800
MxN	T33	LN	Rep2	171.1586139	3.500472035	0.231333595	0.119	0.816	10	798
MxN	T33	LN	Rep2	85.94422393	1.509684009	0.199654076	0.119	0.816	10	800
MxN	T33	LN	Rep2	51.20995497	-0.283600459	0.338477779	0.119	0.816	10	800
MxN	T33	LN	Rep2	362.8464255	4.722330046	0.247746953	0.119	0.816	10	801
MxN	T33	LN	Rep2	367.068758	4.239792296	0.257528152	0.119	0.816	10	800
MxN	T33	LN	Rep2	463.2446298	4.843364039	0.274051109	0.119	0.816	10	798
MxN	T33	LN	Rep2	557.9075729	5.774645742	0.293036577	0.119	0.816	10	802
MxN	T33	LN	Rep2	659.8838884	5.531043646	0.309861847	0.119	0.816	10	802
MxN	T33	LN	Rep2	756.7368905	5.962274042	0.318243745	0.119	0.816	10	802
MxN	T33	LN	Rep2	948.7691073	7.297834653	0.332713441	0.119	0.816	10	801
MxN	T33	LN	Rep2	1150.118139	6.86715648	0.338110039	0.119	0.816	10	801
MxN	T33	LN	Rep2	328.1774709	9.71198238	0.269105326	0.183	1.197	15	802
MxN	T33	LN	Rep2	237.840519	8.394524608	0.265475378	0.183	1.197	15	798
MxN	T33	LN	Rep2	159.8799011	5.394288533	0.264848439	0.183	1.197	15	798
MxN	T33	LN	Rep2	86.81447295	1.703574546	0.268527541	0.183	1.197	15	798
MxN	T33	LN	Rep2	51.72560371	-0.381089016	0.268130465	0.183	1.197	15	798
MxN	T33	LN	Rep2	330.6346229	9.553916693	0.274026419	0.183	1.197	15	800
MxN	T33	LN	Rep2	329.1114902	9.902715894	0.27780752	0.183	1.197	15	798
MxN	T33	LN	Rep2	423.8559305	10.61070581	0.278746495	0.183	1.197	15	798
MxN	T33	LN	Rep2	521.4260324	11.09869549	0.291414319	0.183	1.197	15	798
MxN	T33	LN	Rep2	626.4113332		0.290942587	0.183	1.197	15	798
MxN	T33	LN	Rep2	717.6024544	11.36383125	0.29343833	0.183	1.197	15	798
MxN	T33	LN	Rep2	812.1723054	11.9543395	0.294850355	0.183	1.197	15	798
MxN	T33	LN	Rep2	904.3222538	12.79457664	0.286652385	0.183	1.197	15	798
MxN	T33	LN	Rep2	1104.327345	12.2983522	0.285620397	0.183	1.197	15	798
MxN	T33	LN	Rep2	1391.905288	13.03696806	0.275980069	0.183	1.197	15	798
MxN	T33	LN	Rep2	289.7897545	11.38979518	0.206008745	0.262	1.705	20	799	11.38979518
MxN	T33	LN	Rep2	217.8501754	8.93742857	0.209526328	0.262	1.705	20	799
MxN	T33	LN	Rep2	151.7707541	5.288862087	0.213880104	0.262	1.705	20	799
MxN	T33	LN	Rep2	86.54683011	1.367015135	0.219934928	0.262	1.705	20	799
MxN	T33	LN	Rep2	54.09391145	-0.681063709	0.227976254	0.262	1.705	20	799
MxN	T33	LN	Rep2	306.3305785	11.34089575	0.237414226	0.262	1.705	20	799
MxN	T33	LN	Rep2	305.4658772	11.93251338	0.248682932	0.262	1.705	20	799
MxN	T33	LN	Rep2	394.0136572	13.45041536	0.253171057	0.262	1.705	20	799
MxN	T33	LN	Rep2	475.6468039	15.5098315	0.245278581	0.262	1.705	20	799
MxN	T33	LN	Rep2	568.4412408	15.29954365	0.232566161	0.262	1.705	20	799
MxN	T33	LN	Rep2	656.2373471	15.88978797	0.221660365	0.262	1.705	20	799
MxN	T33	LN	Rep2	747.5200154	16.33422557	0.214905647	0.262	1.705	20	799
MxN	T33	LN	Rep2	844.6852337	16.00653021	0.210204744	0.262	1.705	20	799
MxN	T33	LN	Rep2	1035.832869	16.36599316	0.20755676	0.262	1.705	20	799
MxN	T33	LN	Rep2	1326.046834	16.61216803	0.20519776	0.262	1.705	20	799
MxN	T33	LN	Rep2	246.2762733	12.24263621	0.153133322	0.288	1.619	25	799	12.24263621
MxN	T33	LN	Rep2	250.6512826	12.21233998	0.151850953	0.288	1.619	25	799
MxN	T33	LN	Rep2	258.0171327	11.74024174	0.154291662	0.288	1.619	25	800
MxN	T33	LN	Rep2	190.0691085	9.097994609	0.153394314	0.288	1.619	25	799
MxN	T33	LN	Rep2	143.1799755	4.686942827	0.15833777	0.288	1.619	25	799
MxN	T33	LN	Rep2	89.42982066	0.717105251	0.167502673	0.288	1.619	25	799
MxN	T33	LN	Rep2	61.51536815	-1.374022875	0.176993435	0.288	1.619	25	799
MxN	T33	LN	Rep2	278.7978973	12.44757352	0.198432976	0.288	1.619	25	799
MxN	T33	LN	Rep2	344.7180614	15.89308632	0.197174604	0.288	1.619	25	799
MxN	T33	LN	Rep2	422.5365108	17.78201192	0.19335945	0.288	1.619	25	800
MxN	T33	LN	Rep2	512.2708376	18.52545522	0.19277656	0.288	1.619	25	799
MxN	T33	LN	Rep2	607.5428751	18.73610116	0.192571906	0.288	1.619	25	799
MxN	T33	LN	Rep2	694.4883082	19.83006044	0.192397288	0.288	1.619	25	799
MxN	T33	LN	Rep2	784.3530656	20.31822358	0.189821506	0.288	1.619	25	800
MxN	T33	LN	Rep2	980.9820566	19.80912414	0.186962298	0.288	1.619	25	800
MxN	T33	LN	Rep2	1269.717206	20.14550572	0.187022818	0.288	1.619	25	800
MxN	T33	LN	Rep2	277.6491965	12.20971603	0.202138504	0.327	2.398	30	799	12.20971603
MxN	T33	LN	Rep2	192.3868168	8.038338439	0.143085497	0.327	2.398	30	801
MxN	T33	LN	Rep2	144.1989211	4.299041512	0.155233045	0.327	2.398	30	800
MxN	T33	LN	Rep2	94.701977	0.091933319	0.170604933	0.327	2.398	30	799
MxN	T33	LN	Rep2	64.66890299	-1.853367023	0.18756376	0.327	2.398	30	799
MxN	T33	LN	Rep2	277.6491965	12.20971603	0.202138504	0.327	2.398	30	799
MxN	T33	LN	Rep2	264.216528	13.35053015	0.195797301	0.327	2.398	30	800
MxN	T33	LN	Rep2	322.1114222	16.63865128	0.183307279	0.327	2.398	30	800
MxN	T33	LN	Rep2	388.3924431	19.43652962	0.179596	0.327	2.398	30	801
MxN	T33	LN	Rep2	467.0301188	21.2363628	0.179334544	0.327	2.398	30	801
MxN	T33	LN	Rep2	547.9093528	22.34298858	0.175273846	0.327	2.398	30	801
MxN	T33	LN	Rep2	630.9219013	22.9378362	0.169677695	0.327	2.398	30	801
MxN	T33	LN	Rep2	719.3486547	22.86806773	0.163804064	0.327	2.398	30	801
MxN	T33	LN	Rep2	894.9559768	23.66945733	0.158228655	0.327	2.398	30	801
MxN	T33	LN	Rep2	1173.817264	23.25657307	0.150127641	0.327	2.398	30	801
MxN	T33	LN	Rep2	245.80173	12.5907465	0.150574016	0.327	2.398	30	801
MxN	T33	LN	Rep2	195.9803065	5.858036231	0.050405318	0.284	3.018	35	799	5.858036231
MxN	T33	LN	Rep2	181.4070166	3.514972079	0.053670654	0.284	3.018	35	802
MxN	T33	LN	Rep2	157.1585285	1.172966403	0.056128187	0.284	3.018	35	801
MxN	T33	LN	Rep2	138.1466262	-1.570870864	0.057797123	0.284	3.018	35	799
MxN	T33	LN	Rep2	109.4169951	-2.300421264	0.059761317	0.284	3.018	35	798
MxN	T33	LN	Rep2	218.0375443	6.076595607	0.060582034	0.284	3.018	35	798
MxN	T33	LN	Rep2	225.5561839	5.668772204	0.059481012	0.284	3.018	35	798
MxN	T33	LN	Rep2	247.5536451	8.139399522	0.057613436	0.284	3.018	35	798
MxN	T33	LN	Rep2	269.2942433	10.28717102	0.054956629	0.284	3.018	35	799
MxN	T33	LN	Rep2	293.4439853	12.43954831	0.053634763	0.284	3.018	35	800
MxN	T33	LN	Rep2	346.5921974	13.58032	0.052567368	0.284	3.018	35	800
MxN	T33	LN	Rep2	367.9493378	15.70884948	0.051566716	0.284	3.018	35	801
MxN	T33	LN	Rep2	435.8543678	16.59194293	0.051495132	0.284	3.018	35	801
MxN	T33	LN	Rep2	502.2267679	14.69309762	0.051038523	0.284	3.018	35	801
MxN	T33	LN	Rep2	241.0263612	3.135071207	0.036933293	0.239	4.050	40	801	3.135071207
MxN	T33	LN	Rep2	227.4657407	3.546005658	0.038010747	0.239	4.050	40	801
MxN	T33	LN	Rep2	216.4628344	1.54719786	0.038579376	0.239	4.050	40	798
MxN	T33	LN	Rep2	194.3952253	-0.206623743	0.037842873	0.239	4.050	40	801
MxN	T33	LN	Rep2	167.9284216	-1.785721612	0.037371569	0.239	4.050	40	799
MxN	T33	LN	Rep2	161.11106	-3.202061601	0.043972004	0.239	4.050	40	798
MxN	T33	LN	Rep2	289.8934868	2.169009938	0.042903327	0.239	4.050	40	798
MxN	T33	LN	Rep2	289.8400333	2.380848571	0.046831736	0.239	4.050	40	798
MxN	T33	LN	Rep2	353.4554479	3.325615527	0.048064166	0.239	4.050	40	799
MxN	T33	LN	Rep2	400.7875192	4.865355226	0.049202986	0.239	4.050	40	801
MxN	T33	LN	Rep2	454.1330979	6.185500101	0.049731519	0.239	4.050	40	802
MxN	T33	LN	Rep2	497.3020386	7.840762493	0.050112707	0.239	4.050	40	802
MxN	T33	LN	Rep2	542.542959	9.433687075	0.050556361	0.239	4.050	40	802
MxN	T33	LN	Rep2	588.0179217	11.05453827	0.05079105	0.239	4.050	40	799
MxN	T33	LN	Rep2	653.8508724	14.61196119	0.048971005	0.239	4.050	40	799
MxN	T33	LN	Rep1	320.1218864	4.331648702	0.095560077	0.078	0.650	10	799	4.331648702
MxN	T33	LN	Rep1	274.4313723	4.095494307	0.096909151	0.078	0.650	10	799
MxN	T33	LN	Rep1	232.8956255	3.863787337	0.100866212	0.078	0.650	10	800
MxN	T33	LN	Rep1	157.2788131	2.511602875	0.10412103	0.078	0.650	10	800
MxN	T33	LN	Rep1	120.6287097	1.774576264	0.107662493	0.078	0.650	10	799
MxN	T33	LN	Rep1	85.74684643	0.812995933	0.111328421	0.078	0.650	10	800
MxN	T33	LN	Rep1	61.58299948	-0.149244212	0.115603663	0.078	0.650	10	799
MxN	T33	LN	Rep1	328.945062	4.742763795	0.118441685	0.078	0.650	10	800
MxN	T33	LN	Rep1	431.9049949	4.449110055	0.119531816	0.078	0.650	10	800
MxN	T33	LN	Rep1	529.5068661	4.656010574	0.122195696	0.078	0.650	10	800
MxN	T33	LN	Rep1	628.2611157	4.799993457	0.125585985	0.078	0.650	10	800
MxN	T33	LN	Rep1	732.1120434	4.422048501	0.12792451	0.078	0.650	10	800
MxN	T33	LN	Rep1	828.4280307	4.827771733	0.132333093	0.078	0.650	10	800
MxN	T33	LN	Rep1	923.8264213	5.220002312	0.135002838	0.078	0.650	10	800
MxN	T33	LN	Rep1	1119.670764	5.421637039	0.137630074	0.078	0.650	10	800
MxN	T33	LN	Rep1	1310.827176	6.046744187	0.140805244	0.078	0.650	10	800
MxN	T33	LN	Rep1	1402.558215	6.605871343	0.146861869	0.078	0.650	10	801
MxN	T33	LN	Rep1	298.1793314	7.01708051	0.122581532	0.142	1.052	15	798	7.01708051
MxN	T33	LN	Rep1	261.904952	6.205991737	0.124899128	0.142	1.052	15	802
MxN	T33	LN	Rep1	222.8715047	5.626525283	0.128226525	0.142	1.052	15	802
MxN	T33	LN	Rep1	151.1066513	3.622092356	0.131891644	0.142	1.052	15	798
MxN	T33	LN	Rep1	118.7157739	2.319317791	0.13237142	0.142	1.052	15	798
MxN	T33	LN	Rep1	84.99468096	1.079901694	0.137007624	0.142	1.052	15	798
MxN	T33	LN	Rep1	60.1529048	-0.05916146	0.14199196	0.142	1.052	15	798
MxN	T33	LN	Rep1	313.3117698	6.996425402	0.144527229	0.142	1.052	15	798
MxN	T33	LN	Rep1	415.4348216	6.702288228	0.146675028	0.142	1.052	15	798
MxN	T33	LN	Rep1	515.257166	6.747698659	0.150723397	0.142	1.052	15	798
MxN	T33	LN	Rep1	614.9734558	6.799766175	0.15266915	0.142	1.052	15	798
MxN	T33	LN	Rep1	708.9775532	7.292309517	0.155613232	0.142	1.052	15	798
MxN	T33	LN	Rep1	806.3137364	7.58602189	0.158646015	0.142	1.052	15	798
MxN	T33	LN	Rep1	907.583102	7.404681648	0.160201974	0.142	1.052	15	798
MxN	T33	LN	Rep1	1100.450563	7.98345843	0.163179909	0.142	1.052	15	798
MxN	T33	LN	Rep1	1296.963902	8.121238352	0.165167151	0.142	1.052	15	798
MxN	T33	LN	Rep1	1397.831736	7.957127818	0.167661694	0.142	1.052	15	798
MxN	T33	LN	Rep1	305.4409307	8.893034858	0.174076352	0.202	1.502	20	800	8.893034858
MxN	T33	LN	Rep1	264.7717262	8.066374208	0.178132008	0.202	1.502	20	800
MxN	T33	LN	Rep1	228.5665301	6.995983081	0.178608021	0.202	1.502	20	800
MxN	T33	LN	Rep1	156.6399951	4.120784983	0.177360525	0.202	1.502	20	800
MxN	T33	LN	Rep1	123.1779416	2.578306484	0.179065895	0.202	1.502	20	800
MxN	T33	LN	Rep1	90.68186023	0.811986418	0.179408462	0.202	1.502	20	800
MxN	T33	LN	Rep1	59.01670325	-0.064156069	0.178233391	0.202	1.502	20	800
MxN	T33	LN	Rep1	309.3085485	8.842379153	0.181102083	0.202	1.502	20	800
MxN	T33	LN	Rep1	404.5458261	9.239558532	0.184179756	0.202	1.502	20	800
MxN	T33	LN	Rep1	495.3062945	10.03758696	0.185256038	0.202	1.502	20	800
MxN	T33	LN	Rep1	592.1211663	10.37313982	0.188017611	0.202	1.502	20	800
MxN	T33	LN	Rep1	691.4113995	10.31196148	0.189035814	0.202	1.502	20	800
MxN	T33	LN	Rep1	789.6749969	10.38460731	0.190464172	0.202	1.502	20	800
MxN	T33	LN	Rep1	884.756576	10.65029673	0.189318694	0.202	1.502	20	800
MxN	T33	LN	Rep1	1076.845752	11.11386154	0.187825069	0.202	1.502	20	800
MxN	T33	LN	Rep1	1265.020265	11.63817165	0.184356128	0.202	1.502	20	800
MxN	T33	LN	Rep1	1364.028609	11.51429688	0.182549767	0.202	1.502	20	800
MxN	T33	LN	Rep1	268.8321361	9.315206311	0.12750525	0.242	2.143	25	800	9.315206311
MxN	T33	LN	Rep1	271.2665573	9.301384243	0.129629706	0.242	2.143	25	800
MxN	T33	LN	Rep1	240.1345863	7.990829068	0.1316398	0.242	2.143	25	800
MxN	T33	LN	Rep1	211.0823073	6.617149432	0.134553084	0.242	2.143	25	801
MxN	T33	LN	Rep1	150.6524843	3.87377902	0.144500004	0.242	2.143	25	801
MxN	T33	LN	Rep1	120.988734	2.297525448	0.145651565	0.242	2.143	25	801
MxN	T33	LN	Rep1	93.60245427	0.369220182	0.147883217	0.242	2.143	25	801
MxN	T33	LN	Rep1	69.57748014	-0.992383189	0.14888899	0.242	2.143	25	801
MxN	T33	LN	Rep1	285.3717237	9.726759689	0.153939297	0.242	2.143	25	801
MxN	T33	LN	Rep1	367.1163343	11.42266544	0.158621594	0.242	2.143	25	801
MxN	T33	LN	Rep1	457.3164741	12.47155054	0.162958974	0.242	2.143	25	801
MxN	T33	LN	Rep1	552.1538035	12.98027618	0.165819259	0.242	2.143	25	801
MxN	T33	LN	Rep1	644.669968	13.59229661	0.167211014	0.242	2.143	25	801
MxN	T33	LN	Rep1	740.1527675	13.71719719	0.166154614	0.242	2.143	25	801
MxN	T33	LN	Rep1	830.6981164	14.31331674	0.16391004	0.242	2.143	25	801
MxN	T33	LN	Rep1	1020.17032	14.58752551	0.16127843	0.242	2.143	25	801
MxN	T33	LN	Rep1	1206.286599	15.23980846	0.15772378	0.242	2.143	25	801
MxN	T33	LN	Rep1	1300.300449	15.29014776	0.155202434	0.242	2.143	25	801
MxN	T33	LN	Rep1	263.5962751	10.21758731	0.134203028	0.303	2.447	30	801	10.21758731
MxN	T33	LN	Rep1	237.0514594	8.512757862	0.13750922	0.303	2.447	30	801
MxN	T33	LN	Rep1	209.8404288	6.907028334	0.137486585	0.303	2.447	30	802
MxN	T33	LN	Rep1	153.6638108	3.844795538	0.156651301	0.303	2.447	30	799
MxN	T33	LN	Rep1	125.200624	1.998792576	0.159489925	0.303	2.447	30	798
MxN	T33	LN	Rep1	96.07516194	0.128509452	0.156696631	0.303	2.447	30	798
MxN	T33	LN	Rep1	71.82701955	-1.349016606	0.162748797	0.303	2.447	30	798
MxN	T33	LN	Rep1	282.3087489	10.36711669	0.162269323	0.303	2.447	30	802
MxN	T33	LN	Rep1	346.5988819	13.30118867	0.159481837	0.303	2.447	30	802
MxN	T33	LN	Rep1	420.9865672	15.20692533	0.156631193	0.303	2.447	30	802
MxN	T33	LN	Rep1	501.3859638	16.53973989	0.154124118	0.303	2.447	30	802
MxN	T33	LN	Rep1	586.9824882	17.65154838	0.153494885	0.303	2.447	30	801
MxN	T33	LN	Rep1	681.1967537	18.02661496	0.154143484	0.303	2.447	30	802
MxN	T33	LN	Rep1	774.4149944	18.49881522	0.154198751	0.303	2.447	30	802
MxN	T33	LN	Rep1	970.3887761	18.53089518	0.154957388	0.303	2.447	30	802
MxN	T33	LN	Rep1	1163.056107	18.91627832	0.155943267	0.303	2.447	30	802
MxN	T33	LN	Rep1	1259.331616	19.00819892	0.155325041	0.303	2.447	30	798
MxN	T33	LN	Rep1	281.4445259	10.28594506	0.168342533	0.334	3.996	35	798	10.28594506
MxN	T33	LN	Rep1	249.861248	8.586328352	0.168942461	0.334	3.996	35	801
MxN	T33	LN	Rep1	219.131165	6.885229975	0.166299093	0.334	3.996	35	801
MxN	T33	LN	Rep1	155.6488526	3.454137779	0.157917924	0.334	3.996	35	800
MxN	T33	LN	Rep1	126.7562914	1.675903718	0.158712999	0.334	3.996	35	799
MxN	T33	LN	Rep1	99.9510646	-0.295615833	0.159844188	0.334	3.996	35	799
MxN	T33	LN	Rep1	78.4232249	-2.033232014	0.161423714	0.334	3.996	35	799
MxN	T33	LN	Rep1	281.3366368	10.43087764	0.168213894	0.334	3.996	35	800
MxN	T33	LN	Rep1	347.0173138	13.39707602	0.167704261	0.334	3.996	35	802
MxN	T33	LN	Rep1	410.9596157	16.35392194	0.163402383	0.334	3.996	35	798
MxN	T33	LN	Rep1	488.0616124	17.86909003	0.159947356	0.334	3.996	35	798
MxN	T33	LN	Rep1	567.3344482	19.0887282	0.156281187	0.334	3.996	35	798
MxN	T33	LN	Rep1	646.3604656	19.75235208	0.149560924	0.334	3.996	35	798
MxN	T33	LN	Rep1	726.1394884	20.54908994	0.143919532	0.334	3.996	35	798
MxN	T33	LN	Rep1	900.4866798	21.01343093	0.136853457	0.334	3.996	35	798
MxN	T33	LN	Rep1	1079.266494	21.52949672	0.132789491	0.334	3.996	35	799
MxN	T33	LN	Rep1	1169.415024	21.56898214	0.130348695	0.334	3.996	35	800
MxN	T33	LN	Rep1	255.0212519	6.460722436	0.088105021	0.288	3.543	40	799	6.460722436
MxN	T33	LN	Rep1	225.1614441	5.245252962	0.084883286	0.288	3.543	40	802
MxN	T33	LN	Rep1	198.7867974	4.191536652	0.08461612	0.288	3.543	40	801
MxN	T33	LN	Rep1	153.5101265	1.693204004	0.083949396	0.288	3.543	40	800
MxN	T33	LN	Rep1	142.4011156	-0.169490385	0.084298198	0.288	3.543	40	799
MxN	T33	LN	Rep1	116.1959629	-1.227613842	0.084295492	0.288	3.543	40	800
MxN	T33	LN	Rep1	102.1028841	-2.476475795	0.08372654	0.288	3.543	40	798
MxN	T33	LN	Rep1	245.6368142	6.572382465	0.083711588	0.288	3.543	40	801
MxN	T33	LN	Rep1	294.1343308	8.63572257	0.081692713	0.288	3.543	40	801
MxN	T33	LN	Rep1	342.2320982	10.84597728	0.080958934	0.288	3.543	40	801
MxN	T33	LN	Rep1	392.6230065	12.98290769	0.080789619	0.288	3.543	40	802
MxN	T33	LN	Rep1	461.2202305	14.10981081	0.080190783	0.288	3.543	40	798
MxN	T33	LN	Rep1	500.8409123	16.23474239	0.077841219	0.288	3.543	40	801
MxN	T33	LN	Rep1	549.33782	17.81617743	0.075398747	0.288	3.543	40	800
MxN	T33	LN	Rep1	693.268382	19.35754311	0.073436249	0.288	3.543	40	800
MxN	T33	LN	Rep1	834.113537	21.10625323	0.072371609	0.288	3.543	40	800
MxN	T33	LN	Rep1	906.9605951	21.58568256	0.07088019	0.288	3.543	40	800
MxN	T23	HN	Rep4	298.0896731	11.04004596	0.197030583	0.160	0.787	10	798	11.04004596
MxN	T23	HN	Rep4	298.807174	11.02118306	0.198084957	0.160	0.787	10	798
MxN	T23	HN	Rep4	252.6122143	10.60428002	0.196594823	0.160	0.787	10	798
MxN	T23	HN	Rep4	208.1071934	10.13020646	0.197093829	0.160	0.787	10	802
MxN	T23	HN	Rep4	136.3835696	7.157982652	0.202226364	0.160	0.787	10	802
MxN	T23	HN	Rep4	108.555055	4.579662337	0.20260009	0.160	0.787	10	802
MxN	T23	HN	Rep4	79.36818087	2.224870127	0.204472305	0.160	0.787	10	802
MxN	T23	HN	Rep4	56.25642258	0.397902864	0.208339157	0.160	0.787	10	802
MxN	T23	HN	Rep4	316.6195616	9.601984385	0.209076379	0.160	0.787	10	802
MxN	T23	HN	Rep4	410.4208717	10.36190255	0.214098895	0.160	0.787	10	802
MxN	T23	HN	Rep4	506.2152258	10.87008473	0.216261734	0.160	0.787	10	802
MxN	T23	HN	Rep4	601.1097349	11.45892874	0.217802619	0.160	0.787	10	802
MxN	T23	HN	Rep4	698.4932278	11.80418487	0.222335715	0.160	0.787	10	801
MxN	T23	HN	Rep4	796.5596986	12.03866076	0.223496103	0.160	0.787	10	801
MxN	T23	HN	Rep4	896.9299377	12.05235319	0.226953716	0.160	0.787	10	802
MxN	T23	HN	Rep4	1092.615973	12.36323863	0.227435121	0.160	0.787	10	802
MxN	T23	HN	Rep4	1287.346002	12.75202058	0.228292477	0.160	0.787	10	802
MxN	T23	HN	Rep4	1384.318534	13.28719983	0.232501346	0.160	0.787	10	801
MxN	T23	HN	Rep4	269.8329784	15.46576443	0.21536452	0.260	2.520	15	798	15.46576443
MxN	T23	HN	Rep4	228.9688751	14.2139657	0.21496814	0.260	2.520	15	802
MxN	T23	HN	Rep4	194.2363194	12.73813304	0.215756366	0.260	2.520	15	802
MxN	T23	HN	Rep4	130.5078754	8.286892656	0.214798431	0.260	2.520	15	798
MxN	T23	HN	Rep4	101.6289224	5.691567888	0.214724037	0.260	2.520	15	802
MxN	T23	HN	Rep4	75.05626815	2.901352239	0.216315057	0.260	2.520	15	802
MxN	T23	HN	Rep4	53.59739123	0.727137637	0.218968314	0.260	2.520	15	802
MxN	T23	HN	Rep4	271.4834479	15.54405589	0.218228948	0.260	2.520	15	802
MxN	T23	HN	Rep4	370.6629663	15.73752075	0.221998997	0.260	2.520	15	798
MxN	T23	HN	Rep4	463.3471068	16.59778441	0.223300169	0.260	2.520	15	802
MxN	T23	HN	Rep4	559.901696	17.04424296	0.226346293	0.260	2.520	15	798
MxN	T23	HN	Rep4	656.9541424	17.52535149	0.227236893	0.260	2.520	15	798
MxN	T23	HN	Rep4	752.4018762	17.93576669	0.228284695	0.260	2.520	15	798
MxN	T23	HN	Rep4	849.5799321	18.13010948	0.228208027	0.260	2.520	15	798
MxN	T23	HN	Rep4	1045.591176	18.50690171	0.229077532	0.260	2.520	15	798
MxN	T23	HN	Rep4	1239.109837	18.79525167	0.226595674	0.260	2.520	15	798
MxN	T23	HN	Rep4	1334.577317	19.31756622	0.226841646	0.260	2.520	15	798
MxN	T23	HN	Rep4	226.538026	16.07370075	0.163369477	0.410	1.350	20	800	16.07370075
MxN	T23	HN	Rep4	193.5423252	14.21383579	0.160833135	0.410	1.350	20	801
MxN	T23	HN	Rep4	181.7411255	12.05897336	0.181098074	0.410	1.350	20	800
MxN	T23	HN	Rep4	123.8124454	7.527327446	0.176818798	0.410	1.350	20	799
MxN	T23	HN	Rep4	102.8994644	4.829512355	0.186134866	0.410	1.350	20	800
MxN	T23	HN	Rep4	77.13177027	2.35287803	0.191774887	0.410	1.350	20	800
MxN	T23	HN	Rep4	58.64352909	-0.032363266	0.192166072	0.410	1.350	20	800
MxN	T23	HN	Rep4	250.8801413	16.68607071	0.201326233	0.410	1.350	20	800
MxN	T23	HN	Rep4	337.3492751	18.42969716	0.206747171	0.410	1.350	20	800
MxN	T23	HN	Rep4	425.5692777	20.14833919	0.211939928	0.410	1.350	20	800
MxN	T23	HN	Rep4	517.0602292	21.14000942	0.213261251	0.410	1.350	20	800
MxN	T23	HN	Rep4	610.8034978	21.62032088	0.212464642	0.410	1.350	20	800
MxN	T23	HN	Rep4	702.7882459	22.74459569	0.215642644	0.410	1.350	20	800
MxN	T23	HN	Rep4	799.1039464	22.64118427	0.211039261	0.410	1.350	20	800
MxN	T23	HN	Rep4	987.831976	23.62689345	0.210781698	0.410	1.350	20	800
MxN	T23	HN	Rep4	1180.253469	23.97737485	0.210456661	0.410	1.350	20	800
MxN	T23	HN	Rep4	1278.782604	23.98931191	0.210528331	0.410	1.350	20	800
MxN	T23	HN	Rep4	216.7843201	14.57247936	0.140318628	0.412	3.465	25	799	14.57247936
MxN	T23	HN	Rep4	187.6910359	13.02697475	0.142000995	0.412	3.465	25	800
MxN	T23	HN	Rep4	167.9250276	10.96376162	0.145152126	0.412	3.465	25	800
MxN	T23	HN	Rep4	123.6308484	6.572843966	0.153165983	0.412	3.465	25	800
MxN	T23	HN	Rep4	104.6551922	4.165303721	0.167012739	0.412	3.465	25	800
MxN	T23	HN	Rep4	83.11085105	1.435827473	0.167028515	0.412	3.465	25	800
MxN	T23	HN	Rep4	64.12014184	-0.590278358	0.172524302	0.412	3.465	25	800
MxN	T23	HN	Rep4	240.9028859	15.97691482	0.180794077	0.412	3.465	25	800
MxN	T23	HN	Rep4	310.3762241	19.60993303	0.187404433	0.412	3.465	25	800
MxN	T23	HN	Rep4	391.3896052	21.96380905	0.192208429	0.412	3.465	25	800
MxN	T23	HN	Rep4	476.3694636	23.7065897	0.19496078	0.412	3.465	25	800
MxN	T23	HN	Rep4	562.3890071	25.07341451	0.194438624	0.412	3.465	25	800
MxN	T23	HN	Rep4	653.6978377	25.9609076	0.196081567	0.412	3.465	25	800
MxN	T23	HN	Rep4	746.2417742	26.81440053	0.197491416	0.412	3.465	25	800
MxN	T23	HN	Rep4	936.3353597	27.32730988	0.196661682	0.412	3.465	25	800
MxN	T23	HN	Rep4	1126.285572	27.97382431	0.196780346	0.412	3.465	25	800
MxN	T23	HN	Rep4	1220.970825	28.30276324	0.196512815	0.412	3.465	25	800
MxN	T23	HN	Rep4	222.4347974	14.01844843	0.141865338	0.445	4.640	30	798	14.01844843
MxN	T23	HN	Rep4	198.9511161	11.85016287	0.142737914	0.445	4.640	30	798
MxN	T23	HN	Rep4	175.9331968	9.911115146	0.143409218	0.445	4.640	30	798
MxN	T23	HN	Rep4	132.8439789	5.210240268	0.144572878	0.445	4.640	30	798
MxN	T23	HN	Rep4	110.5898809	3.069172376	0.145975764	0.445	4.640	30	798
MxN	T23	HN	Rep4	89.05067282	0.69647521	0.147275156	0.445	4.640	30	798
MxN	T23	HN	Rep4	72.47465591	-1.334042526	0.149632105	0.445	4.640	30	798
MxN	T23	HN	Rep4	226.7156481	14.71053941	0.153036907	0.445	4.640	30	798
MxN	T23	HN	Rep4	284.5119417	18.09683391	0.152043132	0.445	4.640	30	798
MxN	T23	HN	Rep4	348.7064948	20.91663304	0.15135619	0.445	4.640	30	798
MxN	T23	HN	Rep4	418.3257355	23.21139776	0.150009249	0.445	4.640	30	798
MxN	T23	HN	Rep4	495.0917976	24.74988448	0.148260449	0.445	4.640	30	798
MxN	T23	HN	Rep4	571.2229981	26.14332061	0.146085098	0.445	4.640	30	798
MxN	T23	HN	Rep4	643.664882	27.83290911	0.143570483	0.445	4.640	30	799
MxN	T23	HN	Rep4	822.3390403	28.93055285	0.142443167	0.445	4.640	30	799
MxN	T23	HN	Rep4	992.6264196	30.10661352	0.13876362	0.445	4.640	30	799
MxN	T23	HN	Rep4	1080.749823	30.51836842	0.137444682	0.445	4.640	30	799
MxN	T23	HN	Rep4	175.2154414	7.779961325	0.06025074	0.300	4.028	35	799	7.779961325
MxN	T23	HN	Rep4	172.499891	5.708147773	0.056773808	0.300	4.028	35	800
MxN	T23	HN	Rep4	164.8180015	4.165607173	0.053856544	0.300	4.028	35	801
MxN	T23	HN	Rep4	148.8063645	1.38055064	0.051513992	0.300	4.028	35	802
MxN	T23	HN	Rep4	140.8909769	0.136392175	0.050201755	0.300	4.028	35	799
MxN	T23	HN	Rep4	127.0629456	-0.952246725	0.0508247	0.300	4.028	35	799
MxN	T23	HN	Rep4	118.1761592	-2.033413017	0.053818015	0.300	4.028	35	800
MxN	T23	HN	Rep4	209.236011	6.431617593	0.058790954	0.300	4.028	35	800
MxN	T23	HN	Rep4	220.0519427	9.113000695	0.056306884	0.300	4.028	35	800
MxN	T23	HN	Rep4	253.2877637	11.18873622	0.055710641	0.300	4.028	35	800
MxN	T23	HN	Rep4	285.9405568	13.03410183	0.054248365	0.300	4.028	35	800
MxN	T23	HN	Rep4	322.3723832	14.7955305	0.053228675	0.300	4.028	35	800
MxN	T23	HN	Rep4	366.7362496	16.24092602	0.052373653	0.300	4.028	35	799
MxN	T23	HN	Rep4	392.6598371	17.71525969	0.050038372	0.300	4.028	35	800
MxN	T23	HN	Rep4	482.3314761	20.36394708	0.048738945	0.300	4.028	35	800
MxN	T23	HN	Rep4	579.2638461	22.76902946	0.047706888	0.300	4.028	35	799
MxN	T23	HN	Rep4	620.1318363	23.67409566	0.046185045	0.300	4.028	35	799
MxN	T33	LN	Rep4	315.4994017	4.652671131	0.096995312	0.094	0.761	10	798	4.652671131
MxN	T33	LN	Rep4	274.3816976	4.381309467	0.104872319	0.094	0.761	10	802
MxN	T33	LN	Rep4	230.8415793	4.217647221	0.107228568	0.094	0.761	10	800
MxN	T33	LN	Rep4	155.581991	3.193295641	0.128967492	0.094	0.761	10	801
MxN	T33	LN	Rep4	122.4053087	2.257118578	0.155204057	0.094	0.761	10	799
MxN	T33	LN	Rep4	86.76249698	1.145288411	0.18199548	0.094	0.761	10	799
MxN	T33	LN	Rep4	58.67818998	0.11523289	0.196455835	0.094	0.761	10	799
MxN	T33	LN	Rep4	352.6429498	5.028054385	0.204241702	0.094	0.761	10	799
MxN	T33	LN	Rep4	453.4468613	4.898129555	0.209641248	0.094	0.761	10	799
MxN	T33	LN	Rep4	551.0746417	5.159889832	0.216018397	0.094	0.761	10	799
MxN	T33	LN	Rep4	649.781563	5.217796747	0.221745728	0.094	0.761	10	798
MxN	T33	LN	Rep4	750.3860679	5.403973985	0.226064608	0.094	0.761	10	799
MxN	T33	LN	Rep4	848.6230457	5.451188765	0.230421274	0.094	0.761	10	799
MxN	T33	LN	Rep4	946.6975967	5.596662017	0.234615439	0.094	0.761	10	798
MxN	T33	LN	Rep4	1146.32178	5.697311856	0.240393873	0.094	0.761	10	801
MxN	T33	LN	Rep4	328.987628	6.588222053	0.173711625	0.139	1.109	15	801	6.588222053
MxN	T33	LN	Rep4	279.4473057	6.547477936	0.174615414	0.139	1.109	15	801
MxN	T33	LN	Rep4	235.5682237	6.183660623	0.176386733	0.139	1.109	15	802
MxN	T33	LN	Rep4	156.7900755	4.17604913	0.177926564	0.139	1.109	15	801
MxN	T33	LN	Rep4	121.2277582	2.726245522	0.180305644	0.139	1.109	15	801
MxN	T33	LN	Rep4	84.69193541	1.430466833	0.18412078	0.139	1.109	15	802
MxN	T33	LN	Rep4	58.40807788	-0.046604925	0.182400404	0.139	1.109	15	801
MxN	T33	LN	Rep4	336.7936069	6.385603966	0.187315843	0.139	1.109	15	801
MxN	T33	LN	Rep4	434.8910479	6.621001424	0.193816974	0.139	1.109	15	802
MxN	T33	LN	Rep4	531.5322322	6.917527498	0.197656428	0.139	1.109	15	802
MxN	T33	LN	Rep4	625.5639229	7.398792448	0.199098168	0.139	1.109	15	801
MxN	T33	LN	Rep4	724.2655018	7.550003836	0.200903512	0.139	1.109	15	801
MxN	T33	LN	Rep4	823.2477873	7.746151364	0.204011036	0.139	1.109	15	801
MxN	T33	LN	Rep4	922.2769041	7.785569461	0.203314537	0.139	1.109	15	802
MxN	T33	LN	Rep4	1115.713872	8.16336652	0.201565824	0.139	1.109	15	801
MxN	T33	LN	Rep4	1308.420956	8.580592903	0.196036349	0.139	1.109	15	801
MxN	T33	LN	Rep4	1410.2183	8.367513383	0.198315973	0.139	1.109	15	802
MxN	T33	LN	Rep4	284.311553	9.230865795	0.143466164	0.218	1.957	20	799	9.230865795
MxN	T33	LN	Rep4	290.6362357	9.215823929	0.152337643	0.218	1.957	20	799
MxN	T33	LN	Rep4	254.1040015	8.080019004	0.154785667	0.218	1.957	20	799
MxN	T33	LN	Rep4	215.0929942	7.439352465	0.157883754	0.218	1.957	20	799
MxN	T33	LN	Rep4	151.4517992	4.522907488	0.171432274	0.218	1.957	20	799
MxN	T33	LN	Rep4	117.6100374	2.82418315	0.162999233	0.218	1.957	20	799
MxN	T33	LN	Rep4	87.19425651	1.138665267	0.174945381	0.218	1.957	20	799
MxN	T33	LN	Rep4	59.92423781	-0.206563667	0.181434484	0.218	1.957	20	800
MxN	T33	LN	Rep4	314.1239212	8.88664351	0.191603183	0.218	1.957	20	800
MxN	T33	LN	Rep4	409.1673688	9.673463132	0.203238625	0.218	1.957	20	799
MxN	T33	LN	Rep4	508.065759	10.14908465	0.215882601	0.218	1.957	20	799
MxN	T33	LN	Rep4	604.5225442	10.72922346	0.220973232	0.218	1.957	20	799
MxN	T33	LN	Rep4	700.0519192	11.2230907	0.224809623	0.218	1.957	20	799
MxN	T33	LN	Rep4	799.598804	11.36206083	0.229211653	0.218	1.957	20	799
MxN	T33	LN	Rep4	896.249112	11.70437629	0.229982165	0.218	1.957	20	799
MxN	T33	LN	Rep4	1088.194708	12.38036644	0.228718152	0.218	1.957	20	799
MxN	T33	LN	Rep4	1283.696061	12.17704507	0.22342578	0.218	1.957	20	799
MxN	T33	LN	Rep4	1377.152519	12.5723829	0.218882646	0.218	1.957	20	800
MxN	T33	LN	Rep4	270.9764335	10.50589347	0.148915203	0.270	2.287	25	800	10.50589347
MxN	T33	LN	Rep4	233.9091275	9.488246677	0.150672595	0.270	2.287	25	800
MxN	T33	LN	Rep4	202.8038496	7.891383252	0.147218959	0.270	2.287	25	799
MxN	T33	LN	Rep4	148.8047617	4.155902056	0.151637886	0.270	2.287	25	800
MxN	T33	LN	Rep4	114.5474082	2.936096052	0.152137	0.270	2.287	25	800
MxN	T33	LN	Rep4	91.58582578	0.536777848	0.154321072	0.270	2.287	25	800
MxN	T33	LN	Rep4	67.9369836	-0.926223778	0.161190456	0.270	2.287	25	800
MxN	T33	LN	Rep4	285.7073861	10.47684786	0.168730101	0.270	2.287	25	800
MxN	T33	LN	Rep4	359.6140251	13.84607464	0.183642658	0.270	2.287	25	801
MxN	T33	LN	Rep4	454.6606176	14.52146719	0.188038363	0.270	2.287	25	801
MxN	T33	LN	Rep4	550.3873249	14.61498006	0.18667039	0.270	2.287	25	801
MxN	T33	LN	Rep4	639.5041879	15.83491469	0.189682756	0.270	2.287	25	801
MxN	T33	LN	Rep4	733.5551752	16.07945161	0.186965125	0.270	2.287	25	801
MxN	T33	LN	Rep4	825.1587364	16.26931915	0.180929844	0.270	2.287	25	801
MxN	T33	LN	Rep4	1010.579268	16.71051894	0.173392274	0.270	2.287	25	801
MxN	T33	LN	Rep4	1206.203669	16.53139106	0.170853942	0.270	2.287	25	801
MxN	T33	LN	Rep4	1299.681509	16.69180323	0.168251738	0.270	2.287	25	801
MxN	T33	LN	Rep4	258.1857014	11.37405658	0.148732642	0.332	3.284	30	799	11.37405658
MxN	T33	LN	Rep4	261.8090108	11.34052403	0.152986388	0.332	3.284	30	798
MxN	T33	LN	Rep4	229.4975665	9.508944223	0.149452443	0.332	3.284	30	801
MxN	T33	LN	Rep4	202.4933558	7.685964591	0.146792555	0.332	3.284	30	800
MxN	T33	LN	Rep4	147.2167681	4.004670446	0.14594886	0.332	3.284	30	800
MxN	T33	LN	Rep4	116.6294196	2.490002931	0.145884959	0.332	3.284	30	799
MxN	T33	LN	Rep4	94.48185059	0.230915561	0.149622422	0.332	3.284	30	800
MxN	T33	LN	Rep4	71.18938852	-1.232583515	0.154937078	0.332	3.284	30	800
MxN	T33	LN	Rep4	270.912219	12.01555672	0.174678983	0.332	3.284	30	801
MxN	T33	LN	Rep4	339.4751761	15.4167031	0.18153273	0.332	3.284	30	802
MxN	T33	LN	Rep4	419.5227824	17.24653751	0.181979642	0.332	3.284	30	802
MxN	T33	LN	Rep4	504.1114617	18.42621858	0.180473288	0.332	3.284	30	802
MxN	T33	LN	Rep4	595.2955467	18.91085534	0.178277648	0.332	3.284	30	802
MxN	T33	LN	Rep4	685.4564872	19.17115186	0.173964601	0.332	3.284	30	802
MxN	T33	LN	Rep4	769.6093316	19.84243073	0.168562643	0.332	3.284	30	802
MxN	T33	LN	Rep4	958.9119839	19.97862609	0.165042382	0.332	3.284	30	802
MxN	T33	LN	Rep4	1145.783929	20.04612866	0.160214787	0.332	3.284	30	802
MxN	T33	LN	Rep4	1234.60078	20.44242795	0.156743761	0.332	3.284	30	802
MxN	T33	LN	Rep4	231.4509331	6.972870396	0.075751636	0.332	3.351	35	798	6.972870396
MxN	T33	LN	Rep4	194.983851	6.032031784	0.070897673	0.332	3.351	35	802
MxN	T33	LN	Rep4	172.8184614	4.805111407	0.068089603	0.332	3.351	35	801
MxN	T33	LN	Rep4	138.1746447	2.085143978	0.063700144	0.332	3.351	35	799
MxN	T33	LN	Rep4	121.3483802	0.900718297	0.064310499	0.332	3.351	35	799
MxN	T33	LN	Rep4	109.5048391	-0.527348049	0.066792271	0.332	3.351	35	798
MxN	T33	LN	Rep4	99.57410133	-1.851724804	0.071116161	0.332	3.351	35	802
MxN	T33	LN	Rep4	209.1286736	8.657006556	0.080061911	0.332	3.351	35	802
MxN	T33	LN	Rep4	256.5428975	11.00854975	0.079981817	0.332	3.351	35	799
MxN	T33	LN	Rep4	296.5344059	13.63519603	0.079019728	0.332	3.351	35	800
MxN	T33	LN	Rep4	352.9665168	15.84556076	0.080439048	0.332	3.351	35	801
MxN	T33	LN	Rep4	448.4670114	17.62617936	0.09012311	0.332	3.351	35	798
MxN	T33	LN	Rep4	482.6600081	20.02939127	0.085696481	0.332	3.351	35	798
MxN	T33	LN	Rep4	529.3302954	21.73571197	0.082242813	0.332	3.351	35	798
MxN	T33	LN	Rep4	693.0949346	22.98445765	0.081564287	0.332	3.351	35	798
MxN	T33	LN	Rep4	864.5661822	23.53000555	0.079889376	0.332	3.351	35	798
MxN	T33	LN	Rep4	937.5908765	24.05976954	0.077881108	0.332	3.351	35	798
MxN	T33	LN	Rep4	218.2259941	5.90837706	0.061020977	0.321	4.031	40	802	5.90837706
MxN	T33	LN	Rep4	216.6109258	4.25152439	0.062501699	0.321	4.031	40	802
MxN	T33	LN	Rep4	200.446852	3.069052449	0.06139265	0.321	4.031	40	801
MxN	T33	LN	Rep4	162.9568431	0.889006473	0.060894266	0.321	4.031	40	800
MxN	T33	LN	Rep4	145.9210362	-0.218806378	0.060337828	0.321	4.031	40	799
MxN	T33	LN	Rep4	127.1958969	-1.184128188	0.056031058	0.321	4.031	40	802
MxN	T33	LN	Rep4	132.1616314	-2.547543324	0.05271408	0.321	4.031	40	801
MxN	T33	LN	Rep4	193.4719954	5.732402764	0.050137871	0.321	4.031	40	799
MxN	T33	LN	Rep4	217.2604088	7.654891075	0.047986054	0.321	4.031	40	798
MxN	T33	LN	Rep4	253.0159502	9.524114079	0.04853549	0.321	4.031	40	798
MxN	T33	LN	Rep4	284.980465	11.56252025	0.049048674	0.321	4.031	40	798
MxN	T33	LN	Rep4	333.1133974	13.22900736	0.049928692	0.321	4.031	40	798
MxN	T33	LN	Rep4	381.45661	14.90245768	0.050524332	0.321	4.031	40	799
MxN	T33	LN	Rep4	452.4248175	16.02159959	0.051652058	0.321	4.031	40	800
MxN	T33	LN	Rep4	602.2832866	18.06216017	0.054057906	0.321	4.031	40	802
MxN	T33	LN	Rep4	686.0542202	21.27442435	0.053300004	0.321	4.031	40	799
MxN	T33	LN	Rep4	736.2287192	22.0627856	0.051689749	0.321	4.031	40	800
MxN	T23	LN	Rep11	253.2865457	11.39632126	0.223243685	0.316	1.499	20	800	11.3
MxN	T23	LN	Rep11	219.358735	10.10705433	0.235281211	0.316	1.499	20	799
MxN	T23	LN	Rep11	140.5269042	6.746407524	0.212917769	0.316	1.499	20	798
MxN	T23	LN	Rep11	119.331008	4.371059138	0.281174523	0.316	1.499	20	802
MxN	T23	LN	Rep11	86.66382244	1.968794748	0.313031841	0.316	1.499	20	800
MxN	T23	LN	Rep11	59.30798801	-0.254247716	0.338685695	0.316	1.499	20	799
MxN	T23	LN	Rep11	438.9049566	12.68628247	0.360999015	0.316	1.499	20	802
MxN	T23	LN	Rep11	509.9104998	13.79475496	0.316078913	0.316	1.499	20	799
MxN	T23	LN	Rep11	615.6549312	14.31482262	0.38644754	0.316	1.499	20	800
MxN	T23	LN	Rep11	711.137854	15.29840403	0.401341867	0.316	1.499	20	798
MxN	T23	LN	Rep11	810.1317344	14.60750932	0.370671794	0.316	1.499	20	798
MxN	T23	LN	Rep11	929.2728799		0.363402208	0.316	1.499	20	802
MxN	T23	LN	Rep11	1072.624435	16.08721636	0.272449116	0.316	1.499	20	798
MxN	T23	LN	Rep11	238.1027069	12.10576762	0.208498295	0.351	2.323	25	799	12.10576762
MxN	T23	LN	Rep11	211.6266587	10.71053291	0.232344739	0.351	2.323	25	802
MxN	T23	LN	Rep11	150.0379938	6.516301347	0.259691226	0.351	2.323	25	801
MxN	T23	LN	Rep11	118.8194501	4.218863947	0.277667033	0.351	2.323	25	801
MxN	T23	LN	Rep11	87.02728318	1.659572993	0.291326102	0.351	2.323	25	801
MxN	T23	LN	Rep11	61.12106723	-0.516959388	0.302659684	0.351	2.323	25	801
MxN	T23	LN	Rep11	403.0833508	14.9704614	0.330793514	0.351	2.323	25	801
MxN	T23	LN	Rep11	493.8690118	16.29722856	0.332699416	0.351	2.323	25	801
MxN	T23	LN	Rep11	587.7422109	16.84595782	0.33419773	0.351	2.323	25	801
MxN	T23	LN	Rep11	682.5382248	17.28156251	0.333735859	0.351	2.323	25	801
MxN	T23	LN	Rep11	778.8068604	17.45546459	0.333098379	0.351	2.323	25	801
MxN	T23	LN	Rep11	873.1028372	17.97843411	0.328931005	0.351	2.323	25	801
MxN	T23	LN	Rep11	1068.757356	17.56553375	0.324894464	0.351	2.323	25	801
MxN	T23	LN	Rep11	1259.98471	17.88095335	0.319440052	0.351	2.323	25	801
MxN	T23	LN	Rep11	1353.154639	18.19845101	0.313859285	0.351	2.323	25	801
MxN	T23	LN	Rep11	211.2588775	10.57702429	0.137925362	0.383	3.496	30	800
MxN	T23	LN	Rep11	185.2141774	8.917236421	0.139850367	0.383	3.496	30	801
MxN	T23	LN	Rep11	141.9890435	4.634854999	0.149082959	0.383	3.496	30	798
MxN	T23	LN	Rep11	118.9363327	2.596517626	0.158270029	0.383	3.496	30	798
MxN	T23	LN	Rep11	92.17859802	0.603863399	0.169689061	0.383	3.496	30	799
MxN	T23	LN	Rep11	68.96394915	-1.298520506	0.208204005	0.383	3.496	30	799
MxN	T23	LN	Rep11	271.5647399	13.92442239	0.206214255	0.383	3.496	30	799
MxN	T23	LN	Rep11	345.5052394	16.87808737	0.209426051	0.383	3.496	30	799
MxN	T23	LN	Rep11	425.602882	18.97479732	0.211440775	0.383	3.496	30	799
MxN	T23	LN	Rep11	509.1481733	20.45545745	0.209707945	0.383	3.496	30	799
MxN	T23	LN	Rep11	607.2683082	20.75303933	0.213289544	0.383	3.496	30	798
MxN	T23	LN	Rep11	698.9258006	21.17246417	0.21070381	0.383	3.496	30	798
MxN	T23	LN	Rep11	795.1966135	21.34727514	0.210470105	0.383	3.496	30	798
MxN	T23	LN	Rep11	990.3234878	21.11357045	0.207221945	0.383	3.496	30	799
MxN	T23	LN	Rep11	1180.259131	21.63207934	0.207216548	0.383	3.496	30	799
MxN	T23	LN	Rep11	1272.110648	22.19858381	0.205643682	0.383	3.496	30	799
MxN	T23	LN	Rep11	217.364798	5.018029244	0.071204791	0.375	4.267	35	800
MxN	T23	LN	Rep11	178.9856403	4.352255903	0.065607655	0.375	4.267	35	799
[truncated: 319 more rows]
